# Supplementary material for: Adoptive immunotherapy with transient anti-CD4 treatment enhances anti-tumor response by increasing IL-18Rαhi CD8+ T cells
Source: Nat Commun. 2021 Sep 7;12:5314. doi: 10.1038/s41467-021-25559-7 (PMC8423719; doi:10.1038/s41467-021-25559-7)
Supplement: Supplementary file 5 — Supplementary Data 1 [file 41467_2021_25559_MOESM5_ESM.xlsx]

## Sheet: Supplementary Data 1
Probe ID	CTXpreCD4post/CTXpre fold-change	Gene Symbol	Gene ID	mRNA Accession
TC0500002712.mm.2	-4.50183	Jchain	16069	NM_152839
TC1300000928.mm.2	-4.23664	Mctp1	78771	NM_030174
TC0700004291.mm.2	-4.05064	Sult1a1	20887	NM_133670
TC0100000836.mm.2	-3.33677	Ugt1a2	22236	NM_013701
TC0300002490.mm.2	-3.11556	BC028528	229600	NM_153513
TC0700003909.mm.2	-3.04476	Hbb-bs	100503605	NM_001201391
TC0100003522.mm.2	-3.04105	Fcgr2b	14130	NM_001077189
TC0100003487.mm.2	-2.97236	Pbx1	18514	NM_008783
TC0600003124.mm.2	-2.96535	Cd4	12504	NM_013488
TC0100003593.mm.2	-2.87322	AI607873	226691	NM_001204910
TC1500000747.mm.2	-2.8609	Sept3	24050	NM_011889
TC0800001094.mm.2	-2.75618	Mt2	17750	NM_008630
TC0700000796.mm.2	-2.75225	Klk1	16612	NM_010639
TC1000001768.mm.2	-2.72408	Phactr2	215789	NM_001033257
TC0200003435.mm.2	-2.71456	Golga1	76899	NM_029793
TC1100003069.mm.2	-2.69324	Nlgn2	216856	NM_198862
TC0700003908.mm.2	-2.67037	Hbb-bt	101488143	NM_008220
TC0500002290.mm.2	-2.64676	Clnk	27278	NM_013748
TC0500001724.mm.2	-2.63395	Fscn1	14086	NM_007984
TC0300002051.mm.2	-2.61943	P2ry14	140795	NM_001008497
TC0900001339.mm.2	-2.61647	Tlr9	81897	NM_031178
TC0X00003438.mm.2	-2.52197	Zmat1	215693	NM_175446
TC1300000691.mm.2	-2.49552	Tgfbi	21810	NM_009369
TC1000003153.mm.2	-2.49521	Erbb3	13867	NM_010153
TC0700000931.mm.2	-2.49113	Siglech	233274	NM_178706
TC0500002623.mm.2	-2.4826	Kdr	16542	NM_010612
TC1400001711.mm.2	-2.48045	Mapk8	26419	NM_016700
TC0100003804.mm.2	-2.46871	Atf3	11910	NM_007498
TC1300001357.mm.2	-2.46154	D13Ertd608e	52673	BC147106
TC1300002759.mm.2	-2.46154	Gm21762	102631530	uc029sdw.1
TC1200001902.mm.2	-2.44701	Rtn1	104001	NM_001007596
TC0400003702.mm.2	-2.42644	Trnp1	69539	NM_001081156
TC0600000250.mm.2	-2.37828	Strip2	320609	NM_001037740
TC1100000339.mm.2	-2.37028	Hba-a1	15122	NM_008218
TC1700000564.mm.2	-2.3576	Cyp4f16	70101	NM_024442
TC0X00002667.mm.2	-2.34892	Amer1	72345	NM_175179
TC0200005136.mm.2	-2.33128	Pltp	18830	NM_011125
TC1600002006.mm.2	-2.32548	Krtap24-1	239932	NM_001163141
TC0700004632.mm.2	-2.31991	Gm15922		ENSMUST00000118068
TC1100003822.mm.2	-2.31834	Ppy	19064	NM_008918
TC0800001623.mm.2	-2.31785	Cd209d	170779	NM_130904
TC0200003362.mm.2	-2.31593	Stom	13830	NM_013515
TC0X00003013.mm.2	-2.30564	Prame	75829	NM_029459
TC0300002684.mm.2	-2.29764	Chil3	12655	NM_009892
TC0900001109.mm.2	-2.29623	Gm11114		ENSMUST00000113205
TC0800000916.mm.2	-2.29421	Tbc1d9	71310	NM_001111304
TC1100001234.mm.2	-2.29269	Fndc8	78919	NM_030224
TC0X00003400.mm.2	-2.28358	Gm6377	622976	NM_001037917
TC0500001992.mm.2	-2.27732	Cd36	12491	NM_001159555
TC0100003524.mm.2	-2.27113	Fcgr3	14131	NM_010188
TC1300000425.mm.2	-2.26061	Ly86	17084	NM_010745
TC1100000336.mm.2	-2.24756	Hba-a2	110257	NM_001083955
TC1100003578.mm.2	-2.24446	Gm11544	432591	NM_001205037
TC0100003506.mm.2	-2.23996	Ddr2	18214	NM_022563
TC0800001095.mm.2	-2.22097	Mt1	17748	NM_013602
TC1000000502.mm.2	-2.21008	Hsf2	15500	NM_008297
TC0500003569.mm.2	-2.2091	Ocm	18261	NM_033039
TC0200004875.mm.2	-2.20082	4921509C19Rik	381393	NM_198655
TC0800002300.mm.2	-2.18651	Palld	72333	NM_001081390
TC0100000524.mm.2	-2.17659	Adam23	23792	NM_011780
TC1200001272.mm.2	-2.17608	Pld4	104759	NM_178911
TC1000001992.mm.2	-2.17495	Fam26d	270711	NM_001081165
TC1900000246.mm.2	-2.16711	Mpeg1	17476	NM_010821
TC0X00003042.mm.2	-2.16018	Tmsb15b2	100034363	NM_001080967
TC1300000983.mm.2	-2.15995	Tmem161b	72745	NM_175187
TC1200001466.mm.2	-2.14883	Kcnf1	382571	NM_201531
TC0500002683.mm.2	-2.1486	Tmprss11g	320454	NM_177162
TC0Y00000170.mm.2	-2.14831	Gm21518		ENSMUST00000178115
TC0Y00000325.mm.2	-2.14338	Gm29073	102639830	ENSMUST00000177713
TC1100002492.mm.2	-2.13678	Gabrp	216643	NM_146017
TC0100002645.mm.2	-2.13501	Serpine2	20720	NM_009255
TC1900001570.mm.2	-2.13474	Pdzd7	100503041	NM_001195265
TC0X00001142.mm.2	-2.12763	Klhl4	237010	NM_172781
TC0100000588.mm.2	-2.11546	Vwc2l	320460	NM_177164
TC1700001456.mm.2	-2.11313	Pnldc1	240023	NM_001034866
TC1200000358.mm.2	-2.11033	Gm7008	629820	NR_045157
TC0X00001069.mm.2	-2.10972	Tlr13	279572	NM_205820
TC0600003264.mm.2	-2.10607	Klra2	16633	NM_001170851
TC0400003249.mm.2	-2.10551	Prpf38a	230596	NM_172697
TC0600001532.mm.2	-2.10494	Clec12a	232413	NM_177686
TC0100002082.mm.2	-2.1049	Gm20172	100504323	NM_001204913
TC0X00001829.mm.2	-2.1027	Cybb	13058	NM_007807
TC1300001451.mm.2	-2.1022	Gpr137b-ps	664862	NR_003568
TC1500001144.mm.2	-2.08846	Fbxo4	106052	NM_134099
TC0200000740.mm.2	-2.08753	Kynu	70789	NM_001289593
TC1900000467.mm.2	-2.08681	Papss2	23972	NM_001201470
TC0300002743.mm.2	-2.08603	5330417C22Rik	229722	NM_001033304
TC0X00003075.mm.2	-2.08235	Tsc22d3	14605	NM_001077364
TC0900002296.mm.2	-2.08119	Zc3h12c	244871	NM_001162921
TC1900000583.mm.2	-2.08115	Dntt	21673	NM_001043228
TC0200001302.mm.2	-2.07629	Olfr1143	258290	NM_146293
TC1600000699.mm.2	-2.07089	Retnlg	245195	NM_181596
TC1100001634.mm.2	-2.06076	Atp6v0a1	11975	NM_001243049
TC1700002177.mm.2	-2.05324	Ttbk1	106763	NM_001162864
TC0700000788.mm.2	-2.05083	Klk1b27	16619	NM_020268
TC0700000561.mm.2	-2.03969	Tyrobp	22177	NM_011662
TC0400000015.mm.2	-2.03905	Lyn	17096	NM_001111096
TC0400003930.mm.2	-2.03737	Pramef6	195555	NM_001085414
TC0100003129.mm.2	-2.03331	Nav1	215690	NM_173437
TC0100000242.mm.2	-2.01787	Fer1l5	100534273	NM_001277076
TC1700001173.mm.2	-2.01619	Rasgrp3	240168	NM_001166493
TC1300001525.mm.2	-2.01589	A530099J19Rik	319293	NM_175688
TC0500000128.mm.2	-2.01341	Speer4f2		ENSMUST00000166086
TC0200004602.mm.2	-2.00146	Il1b	16176	NM_008361
TC0X00003006.mm.2	-2.00047	Gm15023	100040635	NM_001099321
TC0X00001302.mm.2	-2.00046	AV320801	331531	ENSMUST00000068340
TC0700003570.mm.2	-1.99492	Anpep	16790	NM_008486
TC1100000436.mm.2	-1.99133	Il12b	16160	ENSMUST00000102796
TC1600000367.mm.2	-1.99049	Tprg	71338	NM_175165
TC0700000794.mm.2	-1.98817	Klk1b4	18048	NM_010915
TC0300002680.mm.2	-1.98596	I830077J02Rik	433638	NM_001033780
TC1200000833.mm.2	-1.98563	Fos	14281	NM_010234
TC0600001681.mm.2	-1.98097	Spx	319552	NM_001242345
TC0600003605.mm.2	-1.98014	Klrb1c	17059	NM_001159904
TC0700004631.mm.2	-1.96987	Pirb	18733	NM_011095
TC0600003607.mm.2	-1.96885	Klra4	16635	NM_001252577
TC0600001212.mm.2	-1.96674	Grm7	108073	NM_177328
TC1500001718.mm.2	-1.96636	Ly6d	17068	NM_010742
TC0300002139.mm.2	-1.95985	B3galnt1	26879	NM_020026
TC0100000450.mm.2	-1.95981	Fzd7	14369	NM_008057
TC1000001821.mm.2	-1.95904	Slc35d3	76157	NM_029529
TC0600001788.mm.2	-1.95492	Hepacam2	101202	NM_178899
TC0100002762.mm.2	-1.9546	Kcnj13	100040591	NM_001110227
TC1500001828.mm.2	-1.95431	Csf2rb2	12984	NM_001287389
TC1400000762.mm.2	-1.952	Il25	140806	NM_080729
TC0400003079.mm.2	-1.95048	Jun	16476	NM_010591
TC1300000090.mm.2	-1.94954	Gng4	14706	NM_010317
TC0100003107.mm.2	-1.94619	Ppfia4	68507	NM_001144855
TC0100001754.mm.2	-1.93922	Tlr5	53791	NM_016928
TC0100003520.mm.2	-1.93717	Fcrla	98752	NM_001160215
TC1100000930.mm.2	-1.93497	Ybx2	53422	NM_016875
TC0900001155.mm.2	-1.92881	Ctsh	13036	NM_007801
TC1200001877.mm.2	-1.92801	Map4k5	399510	NM_201519
TC1600001572.mm.2	-1.92628	BC117090	100038854	NM_001001332
TC0100000642.mm.2	-1.92495	Cyp27a1	104086	NM_024264
TC1000001792.mm.2	-1.92494	Gje1	76743	NM_029722
TC0300001345.mm.2	-1.92417	Gimd1	433653	NM_001270430
TC0700000753.mm.2	-1.92211	Zfp936	668620	NM_001034893
TC0900001461.mm.2	-1.92088	Ngp	18054	NM_008694
TC0700000383.mm.2	-1.92034	Plaur	18793	NM_011113
TC0800000959.mm.2	-1.91947	Lyl1	17095	NM_008535
TC0600003347.mm.2	-1.91829	Igbp1b	50540	NM_015777
TC0200002308.mm.2	-1.91675	Hck	15162	NM_001172117
TC0600003329.mm.2	-1.91233	Plbd1	66857	NM_025806
TC1700002782.mm.2	-1.91139	H2-Eb1	14969	NM_010382
TC0900000113.mm.2	-1.90817	Gpr83	14608	NM_010287
TC0700003899.mm.2	-1.90289	Olfr622	259087	NM_147083
TC1400000459.mm.2	-1.90054	Ear12	503845	NM_001012766
TC1900000733.mm.2	-1.89926	Sorcs3	66673	NM_025696
TC0100001111.mm.2	-1.89515	Slc35f5	74150	NM_028787
TC1600000679.mm.2	-1.89428	Gcsam	14525	NM_001159297
TC1000000193.mm.2	-1.89351	Vnn1	22361	NM_011704
TC0200003303.mm.2	-1.89181	Lcn2	16819	NM_008491
TC0500003626.mm.2	-1.89004	Flt3	14255	NM_010229
TC0900000050.mm.2	-1.89002	Mmp8	17394	NM_008611
TC1100001161.mm.2	-1.88881	Slc46a1	52466	NM_026740
TC0900002915.mm.2	-1.88726	Pik3cb	74769	NM_029094
TC1100000475.mm.2	-1.88586	Havcr2	171285	NM_134250
TC0Y00000558.mm.2	-1.88177	Gm20871	100041346	NR_038299
TC0Y00000161.mm.2	-1.88176	Sly	382301	uc029ybp.1
TC1200000530.mm.2	-1.88079	Wdr20rt	70948	NM_027614
TC1600001380.mm.2	-1.87613	Dgkg	110197	NM_138650
TC1800001345.mm.2	-1.86724	Zfp608	269023	NM_175751
TC0X00002247.mm.2	-1.86627	Xlr	22441	NM_011725
TC0200003897.mm.2	-1.8638	4833423E24Rik	228151	NM_001081664
TC1600000432.mm.2	-1.859	Bex6	328660	NM_001033539
TC1900001182.mm.2	-1.85776	Olfr1472	258685	NM_146690
TC0200004599.mm.2	-1.85518	Il1a	16175	NM_010554
TC1100001176.mm.2	-1.8546	Nf1	18015	NM_010897
TC0Y00000147.mm.2	-1.85387	Gm20736	380994	uc009vfz.1
TC0Y00000149.mm.2	-1.85387	LOC100042443		XM_001477688.2
TC0Y00000154.mm.2	-1.85387	Sly	382301	NM_201530
TC0Y00000158.mm.2	-1.85387	Sly	382301	uc029ybn.1
TC0Y00000169.mm.2	-1.85387	LOC100862125		XM_003689071.1
TC0Y00000174.mm.2	-1.85387	LOC100042279		XM_001477166.2
TC0Y00000206.mm.2	-1.85387	Gm20736	380994	NM_001037748
TC0Y00000320.mm.2	-1.85387	Gm20736	380994	uc029xxr.1
TC0Y00000322.mm.2	-1.85387	LOC100042012		XM_001476617.2
TC0Y00000439.mm.2	-1.85387	Gm20736	380994	uc029yez.1
TC0600001046.mm.2	-1.8526	Gm1965	434065	BC147526
TC0600003250.mm.2	-1.85066	Klra17	170733	NM_133203
TC1400001432.mm.2	-1.84974	Dnase1l3	13421	NM_007870
TC0600003307.mm.2	-1.84798	Dusp16	70686	NM_001048054
TC0100002357.mm.2	-1.84652	Boll	75388	NM_001113367
TC0100001173.mm.2	-1.84628	Rab7b	226421	NM_145509
TC0700001668.mm.2	-1.84615	Spon1	233744	NM_145584
TC0500002753.mm.2	-1.84381	Naaa	67111	NM_001163687
TC0700004497.mm.2	-1.8428	Olfr524	258055	NM_001011814
TC1500000641.mm.2	-1.84228	Csf2rb	12983	NM_007780
TC1300002076.mm.2	-1.8417	Tifab	212937	NM_001168615
TC0800000679.mm.2	-1.84052	March1	72925	NM_001166372
TC0800002847.mm.2	-1.83891	Dpep2	319446	NM_176913
TC0300002053.mm.2	-1.8382	P2ry13	74191	NM_028808
TC0400004198.mm.2	-1.83783	Gm13139	666532	NM_001083918
TC0800002146.mm.2	-1.83744	Tlr3	142980	NM_126166
TC0900000573.mm.2	-1.83685	Cadm1	54725	NM_001025600
TC0700000396.mm.2	-1.83654	Ceacam10	26366	NM_007675
TC0800000509.mm.2	-1.83553	Fat1	14107	NM_001081286
TC1000002056.mm.2	-1.83499	Cep57l1	103268	NM_001243074
TC0700000860.mm.2	-1.8348	Car11	12348	NM_009800
TC0400001382.mm.2	-1.83458	Ppt1	19063	NM_008917
TC1700002095.mm.2	-1.83074	Gm21903		ENSMUST00000178039
TC0900000531.mm.2	-1.82937	Mpzl2	14012	NM_007962
TC1700000327.mm.2	-1.82923	Dcpp2	630537	NM_001039238
TC0800002119.mm.2	-1.8285	Asah1	11886	NM_019734
TC0100002690.mm.2	-1.82768	Pid1	98496	NM_001003948
TC0X00000659.mm.2	-1.82759	Gm1141	382221	NR_027801
TC0X00003287.mm.2	-1.8266	Nhs	195727	NM_001081052
TC0400002082.mm.2	-1.82609	Cdk11b	12537	NM_007661
TC1900000019.mm.2	-1.82494	Unc93b1	54445	NM_001161428
TC0100000923.mm.2	-1.82124	Gpr35	64095	NM_001104529
TC0100003140.mm.2	-1.82089	Gm15850	329253	NR_046167
TC1700001935.mm.2	-1.81899	Hspa1b	15511	NM_010478
TC1900001503.mm.2	-1.81865	Opalin	226115	NM_153520
TC0600003490.mm.2	-1.81848	Adck2	57869	NM_178873
TC0600003166.mm.2	-1.8184	Dyrk4	101320	NM_207210
TC1700002780.mm.2	-1.81399	H2-DMb1	14999	NM_010387
TC1000000467.mm.2	-1.81237	Gm26741		ENSMUST00000180473
TC1900000489.mm.2	-1.81098	Lipk	240633	NM_001205349
TC1900000320.mm.2	-1.81019	Nmrk1	225994	NM_145497
TC0100001223.mm.2	-1.81006	Mybph	53311	NM_016749
TC1400001709.mm.2	-1.80847	Wdfy4	545030	NM_001146022
TC1400002454.mm.2	-1.80767	Lacc1	210808	NM_172488
TC1300002654.mm.2	-1.80723	Gapt	238875	NM_177713
TC0700000790.mm.2	-1.80604	Klk1b22	13646	NM_010114
TC0900000411.mm.2	-1.80567	Olfr914	258782	NM_146786
TC1100003397.mm.2	-1.8012	Ccl9	20308	NM_011338
TC1400001070.mm.2	-1.79987	Tsc22d1	21807	NM_001177751
TC0200003529.mm.2	-1.79678	Neb	17996	NM_010889
TC0200001368.mm.2	-1.79571	Spi1	20375	NM_011355
TC0100003422.mm.2	-1.79035	Atp1b1	11931	NM_009721
TC1500002317.mm.2	-1.78979	Zfp385a	29813	NM_013866
TC1900000491.mm.2	-1.78965	Lipn	70166	NM_027340
TC0600003210.mm.2	-1.7875	Klrb1a	17057	NM_001159902
TC0400001555.mm.2	-1.78729	Sdc3	20970	NM_011520
TC0X00002994.mm.2	-1.78711	Btk	12229	NM_013482
TC1500002343.mm.2	-1.78601	Gsdmc	83492	NM_031378
TC0500002504.mm.2	-1.78528	Rbm47	245945	NM_001127382
TC1400002839.mm.2	-1.78318	Gm3500	100041678	NM_001256886
TC0200003512.mm.2	-1.78267	Rnd3	74194	NM_028810
TC1700000172.mm.2	-1.7806	1600012H06Rik	67912	NM_001083880
TC1700000276.mm.2	-1.77935	3110052M02Rik	73229	NM_001166497
TC1700000313.mm.2	-1.77666	Zscan10	332221	NM_001033425
TC0200000798.mm.2	-1.77637	Epc2	227867	NM_172663
TC0600003613.mm.2	-1.77402	Klra3	16634	NM_001289604
TC0500000710.mm.2	-1.77391	Kit	16590	NM_001122733
TC0300001667.mm.2	-1.77235	Car1	12346	NM_001083957
TC0300002284.mm.2	-1.77209	Fcrls	80891	NM_030707
TC1500000520.mm.2	-1.77162	Dennd3	105841	NM_001081066
TC1100002759.mm.2	-1.77131	Il3	16187	NM_010556
TC0400003025.mm.2	-1.77106	4930553M12Rik		ENSMUST00000057837
TC1400001306.mm.2	-1.77071	Rap2a	76108	NM_029519
TC0300003139.mm.2	-1.76835	Dnajb4	67035	NM_025926
TC1700001952.mm.2	-1.76737	Aif1	11629	NM_019467
TC0800000889.mm.2	-1.76691	Gypa	14934	NM_010369
TC0900002166.mm.2	-1.76619	Foxr1	382074	NM_001033469
TC0300002872.mm.2	-1.76566	Synpo2	118449	NM_080451
TC1000002580.mm.2	-1.76455	Slc41a2	338365	NM_177388
TC0700000305.mm.2	-1.76284	Zfp296	63872	NM_022409
TC1500000262.mm.2	-1.75892	Polr2k	17749	NM_001039368
TC0900000285.mm.2	-1.75797	Arhgap32	330914	NM_001195632
TC0900002233.mm.2	-1.75775	Nxpe2	78252	NM_030069
TC0500003465.mm.2	-1.75745	Pilrb2	545812	NM_001024932
TC1700002519.mm.2	-1.75603	Capn13	381122	NM_001033444
TC1700000618.mm.2	-1.75444	H2-DMa	14998	NM_010386
TC0400003234.mm.2	-1.75423	Scp2	20280	NM_011327
TC0600003345.mm.2	-1.75382	Slc15a5	277898	NM_177787
TC0800001622.mm.2	-1.75348	Cd209e	170780	NM_130905
TC1100000231.mm.2	-1.75305	Zrsr1	22183	NM_011663
TC1600000305.mm.2	-1.75209	Map3k13	71751	NM_172821
TC1500001963.mm.2	-1.75052	Nfam1	74039	NM_001271411
TC1700000833.mm.2	-1.75008	Adgrf5	224792	NM_001081178
TC0200003894.mm.2	-1.74976	Olfr993	258427	NM_146435
TC0700002461.mm.2	-1.74751	Psg17	26437	NM_007677
TC0900001732.mm.2	-1.74434	Arhgap42	71544	NM_027823
TC0Y00000176.mm.2	-1.74394	Gm20736	380994	uc029yes.1
TC0900000111.mm.2	-1.74164	Mre11a	17535	NM_018736
TC1100003296.mm.2	-1.74036	Slc13a2	20500	NM_022411
TC1100002180.mm.2	-1.73962	Nacad	192950	NM_001081652
TC1400002794.mm.2	-1.73803	Gm3298		ENSMUST00000165289
TC0100003037.mm.2	-1.73774	Cd55	13136	NM_010016
TC1700000355.mm.2	-1.73722	Igfals	16005	NM_008340
TC1400000604.mm.2	-1.7363	Rpgrip1	77945	NM_001168515
TC0200001552.mm.2	-1.73621	Cd59a	12509	NM_001111060
TC1500001812.mm.2	-1.73596	Apol7c	108956	NM_175391
TC0X00003021.mm.2	-1.73418	Tceal8	66684	NM_001168578
TC1500000654.mm.2	-1.73356	Cdc42ep1	104445	NM_027219
TC0100003239.mm.2	-1.7321	BC003331	226499	NM_001077237
TC0400000114.mm.2	-1.73188	Triqk	208820	NM_001171801
TC0900001404.mm.2	-1.73128	1700102P08Rik	112418	NM_053216
TC1200002114.mm.2	-1.73102	Ngb	64242	NM_022414
TC1300002770.mm.2	-1.73026	2410141K09Rik	76803	NM_183119
TC1000001930.mm.2	-1.72882	2310057J18Rik	67719	NM_026336
TC0400000569.mm.2	-1.72818	Toporsl	68274	NM_026652
TC1000003078.mm.2	-1.72792	Slc16a7	20503	NM_011391
TC0400001969.mm.2	-1.7263	Gpr157	269604	NM_177366
TC1200002251.mm.2	-1.7248	Lgmn	19141	NM_011175
TC0400003586.mm.2	-1.7242	S100pbp	74648	NM_029036
TC0800002382.mm.2	-1.7238	Ncan	13004	NM_007789
TC0600001288.mm.2	-1.72359	Ift122	81896	NM_001167763
TC1400002752.mm.2	-1.72357	Zic5	65100	NM_022987
TC1400001223.mm.2	-1.72318	Gm6234		XM_001481002.1
TC1400001224.mm.2	-1.72318	Gm4666		XM_001481003.1
TC1900001547.mm.2	-1.72269	Dnmbp	71972	NM_028029
TC1000000569.mm.2	-1.72236	Npffr1	237362	NM_001177511
TC1600000116.mm.2	-1.72123	Ciita	12265	NM_001243760
TC0500001898.mm.2	-1.71908	Cdk14	18647	NM_011074
TC1200002178.mm.2	-1.71895	Galc	14420	NM_008079
TC0300000096.mm.2	-1.71855	Car2	12349	NM_009801
TC1600001479.mm.2	-1.71731	Apod	11815	NM_007470
TC1100000504.mm.2	-1.71664	Olfr10	18307	NM_206822
TC0600003253.mm.2	-1.71593	Klra6	16637	NM_008464
TC1000000208.mm.2	-1.71567	Stx7	53331	NM_016797
TC0X00000479.mm.2	-1.71552	Cxx1c	72865	NM_028375
TC0500001522.mm.2	-1.71429	Tpst1	22021	NM_001130476
TC0200000492.mm.2	-1.71428	Ak8	68870	NM_001033874
TC0700000527.mm.2	-1.71425	Ppp1r14a	68458	NM_026731
TC0200004315.mm.2	-1.71424	Gm13941		ENSMUST00000127918
TC0700004119.mm.2	-1.71303	Dkk3	50781	NM_015814
TC1700002135.mm.2	-1.71284	Enpp4	224794	NM_199016
TC0500001098.mm.2	-1.71177	Dr1	13486	NM_026106
TC1100002369.mm.2	-1.71163	0610010F05Rik	71675	NM_027860
TC0300000811.mm.2	-1.70993	S100a8	20201	NM_013650
TC0800000482.mm.2	-1.7084	Slc7a2	11988	NM_001044740
TC0200002850.mm.2	-1.70827	Suv39h2	64707	NM_022724
TC1700000934.mm.2	-1.7078	Treml4	224840	NM_001033922
TC1000000196.mm.2	-1.70771	Taar3	493809	NM_001008429
TC1200001813.mm.2	-1.70767	Sec23a	20334	NM_009147
TC0500002578.mm.2	-1.70751	Cnga1	12788	NM_007723
TC1600000674.mm.2	-1.70726	Btla	208154	NM_001037719
TC0X00003155.mm.2	-1.7054	Gm20153		XM_003085299.1
TC1300002198.mm.2	-1.70526	Cdc14b	218294	NM_001122989
TC1000000402.mm.2	-1.70515	Cd24a	12484	NM_009846
TC1400002856.mm.2	-1.70483	Gm3383		NM_001205306
TC0200004539.mm.2	-1.70364	Hdc	15186	NM_008230
TC0200003155.mm.2	-1.70206	Lcn12	77701	NM_029958
TC1100003173.mm.2	-1.70187	Olfr385	259025	NM_147023
TC0100000546.mm.2	-1.69872	Pth2r	213527	NM_139270
TC0500001629.mm.2	-1.69855	Tfr2	50765	NM_001289507
TC1900001480.mm.2	-1.69835	Cyp2c69	100043108	NM_001104525
TC0900000215.mm.2	-1.69815	Zfp872	619310	NM_001033813
TC0300001137.mm.2	-1.69796	Sort1	20661	NM_001271599
TC1600002175.mm.2	-1.69712	Pcp4	18546	NM_008791
TC0200001729.mm.2	-1.6964	Thbs1	21825	NM_011580
TC1700002660.mm.2	-1.69622	Prepl	213760	NM_001163622
TC0700004515.mm.2	-1.69598	Ifitm3	66141	NM_025378
TC0200001894.mm.2	-1.69491	Fgf7	14178	NM_008008
TC0700000079.mm.2	-1.69437	Gm16532	100042450	NM_001134752
TC0100003867.mm.2	-1.69301	Serpinb10	241197	NM_001160307
TC0400002980.mm.2	-1.69181	Plin2	11520	NM_007408
TC0700000795.mm.2	-1.69024	Klk1b5	16622	NM_008456
TC0900001076.mm.2	-1.69019	Mei4	75033	NM_175213
TC1400002054.mm.2	-1.68982	Slc7a7	20540	NM_001253679
TC1000002659.mm.2	-1.68977	Scyl2	213326	NM_198021
TC0600001059.mm.2	-1.68974	Vmn1r47	113846	NM_053219
TC0800002905.mm.2	-1.68842	Hp	15439	NM_017370
TC0700002635.mm.2	-1.6874	Ceacam1	26365	NM_001039185
TC1400000564.mm.2	-1.68694	Olfr748	258113	NM_001011837
TC1100000251.mm.2	-1.68534	Bcl11a	14025	NM_001159289
TC0600000236.mm.2	-1.68531	Irf5	27056	NM_001252382
TC1700001497.mm.2	-1.68445	Dll1	13388	NM_007865
TC0900000959.mm.2	-1.6838	Zfp280d	235469	NM_146224
TC0200000319.mm.2	-1.68253	Etl4	208618	NM_001081006
TC1700002779.mm.2	-1.68098	H2-DMb2	15000	NM_010388
TC0Y00000145.mm.2	-1.67986	Gm21209		ENSMUST00000178556
TC0Y00000202.mm.2	-1.67986	Gm21650		ENSMUST00000179073
TC0Y00000452.mm.2	-1.67986	Gm20843		ENSMUST00000178505
TC1800000741.mm.2	-1.6775	Tcf4	21413	NM_001083967
TC0600003537.mm.2	-1.67747	Clec9a	232414	NM_001205363
TC1600001414.mm.2	-1.67676	P3h2	210530	NM_173379
TC0600000917.mm.2	-1.67661	Dqx1	93838	NM_033606
TC0100000761.mm.2	-1.6764	G530012D18Rik		ENSMUST00000178024
TC1700002781.mm.2	-1.67576	H2-Ab1	14961	NM_207105
TC0X00002988.mm.2	-1.6746	Xkrx	331524	NM_183319
TC0300001639.mm.2	-1.67448	Fabp4	11770	NM_024406
TC0700001366.mm.2	-1.67394	Gucy2d	14918	NM_001130693
TC0X00001766.mm.2	-1.67186	Clcn5	12728	NM_001243762
TC1400002849.mm.2	-1.67169	Gm3696	100042149	NM_001024712
TC0500003227.mm.2	-1.67151	Hpd	15445	NM_008277
TC1000003200.mm.2	-1.67098	Olfr247	258266	NM_146269
TC0300002492.mm.2	-1.67028	Plekho1	67220	NM_023320
TC0900000598.mm.2	-1.67026	Plet1	76509	NM_029639
TC0200001751.mm.2	-1.66954	Chst14	72136	NM_028117
TC0100002481.mm.2	-1.66868	Idh1	15926	NM_001111320
TC1200001348.mm.2	-1.66626	Efr3b	668212	NM_001082483
TC0400003418.mm.2	-1.6654	Ermap	27028	NM_013848
TC0600002707.mm.2	-1.66532	Vmn1r48	113845	NM_053218
TC1900000557.mm.2	-1.66439	Tbc1d12	209478	NM_145952
TC1100000074.mm.2	-1.66316	Ankrd36	76389	NM_023816
TC1500000553.mm.2	-1.66269	Ly6g	546644	ENSMUST00000023246
TC1400000552.mm.2	-1.66247	Tlr11	239081	NM_205819
TC0X00003349.mm.2	-1.6623	Egfl6	54156	NM_019397
TC1500001942.mm.2	-1.66156	Naga	17939	NM_008669
TC1300000543.mm.2	-1.66123	Rnf144b	218215	NM_001170643
TC0600000027.mm.2	-1.6602	Dync1i1	13426	NM_001191023
TC1400000580.mm.2	-1.6602	Rnase6	78416	NM_030098
TC0300003247.mm.2	-1.65926	Amy1	11722	NM_001110505
TC1900001506.mm.2	-1.65907	Pik3ap1	83490	NM_031376
TC1400002870.mm.2	-1.65752	Setdb2	239122	NM_001081024
TC1700001545.mm.2	-1.65604	Vmn1r231	171230	NM_134196
TC1800001728.mm.2	-1.65498	Socs6	54607	NM_018821
TC0600002663.mm.2	-1.65421	Rab43	69834	NM_001039394
TC0300000580.mm.2	-1.65414	Ppm1l	242083	NM_178726
TC0900002369.mm.2	-1.6523	Scamp5	56807	NM_020270
TC0700001317.mm.2	-1.65196	Rab30	75985	NM_029494
TC0100003029.mm.2	-1.65091	Cxcr4	12767	NM_009911
TC1100000341.mm.2	-1.65055	Sh3pxd2b	268396	NM_177364
TC1900000940.mm.2	-1.65021	Bbs1	52028	NM_001033128
TC1000000604.mm.2	-1.64869	Dnajc12	30045	NM_001253685
TC1600000760.mm.2	-1.64836	Dcbld2	73379	NM_028523
TC0100003889.mm.2	-1.64671	Mnda	381308	NM_001033450
TC1200000882.mm.2	-1.64651	Gm21936	100861898	ENSMUST00000181313
TC1000000183.mm.2	-1.64626	Slc2a12	353169	NM_178934
TC0X00001786.mm.2	-1.64625	Eras	353283	NM_181548
TC1000000845.mm.2	-1.64603	Efna2	13637	NM_007909
TC1800001163.mm.2	-1.64571	Hspa9	15526	NM_010481
TC0300001673.mm.2	-1.64555	Gm9733	751864	NM_001076679
TC1100003124.mm.2	-1.64488	Nlrp1a	195046	NM_001004142
TC0200001935.mm.2	-1.64478	Mertk	17289	NM_008587
TC1700000470.mm.2	-1.6443	Anks1	224650	NM_001286040
TC0200001940.mm.2	-1.64358	Zc3h6	78751	NM_178404
TC0600001399.mm.2	-1.64259	Clec4a4	474145	NM_001005860
TC1500002223.mm.2	-1.64217	Lima1	65970	NM_001113545
TC1600000539.mm.2	-1.64177	Gpr156	239845	NM_153394
TC0700001877.mm.2	-1.6416	Itgad	381924	NM_001029872
TC1000001189.mm.2	-1.64154	Dcn	13179	NM_001190451
TC1600001400.mm.2	-1.64054	Bcl6	12053	NM_009744
TC0800001255.mm.2	-1.64043	Cdh1	12550	NM_009864
TC0100003533.mm.2	-1.63995	Fcer1g	14127	NM_010185
TC1700002818.mm.2	-1.63865	C2	12263	ENSMUST00000174279
TC0200002849.mm.2	-1.63638	Meig1	104362	NM_008579
TC0100003142.mm.2	-1.63546	5730559C18Rik	67313	NM_028872
TC1300001037.mm.2	-1.63536	Mtx3	382793	NM_001162945
TC0100000112.mm.2	-1.63431	Pi15	94227	NM_053191
TC0600000436.mm.2	-1.63221	Try4	22074	NM_011646
TC0500001077.mm.2	-1.63177	Lpcat2b	70902	NM_027599
TC0700003058.mm.2	-1.63157	Mrgpra2b	235712	NM_153101
TC0700001321.mm.2	-1.63113	Prcp	72461	NM_028243
TC0800000271.mm.2	-1.63069	Thsd1	56229	NM_001205253
TC0400000720.mm.2	-1.62856	Orm3	18407	NM_013623
TC0700001397.mm.2	-1.62763	Olfr521	258353	NM_146356
TC1500001690.mm.2	-1.62718	Ptk2	14083	NM_001130409
TC0700002636.mm.2	-1.6255	Ceacam2	26367	NM_001113368
TC0700002787.mm.2	-1.62506	Fxyd7	57780	NM_022007
TC1000000170.mm.2	-1.62425	Gm5420	432436	NR_045843
TC0700001564.mm.2	-1.6233	Olfr701	66786	NM_028910
TC1500001464.mm.2	-1.62319	Tmem74	239408	NM_175502
TC0X00002292.mm.2	-1.62255	Fgf13	14168	NM_010200
TC1300001155.mm.2	-1.6224	Cd180	17079	NM_008533
TC1900001705.mm.2	-1.6223	Dclre1a	55947	NM_018831
TC1700000372.mm.2	-1.6221	Prss28	114661	NM_053259
TC1900001137.mm.2	-1.62187	Ms4a6d	68774	NM_026835
TC0X00000693.mm.2	-1.62167	Plxnb3	140571	NM_019587
TC0200003998.mm.2	-1.62023	Olfr1155	258636	NM_146643
TC0900002053.mm.2	-1.61998	Spa17	20686	NM_011449
TC1900001152.mm.2	-1.61985	Olfr1425	258155	NM_001011853
TC0400002120.mm.2	-1.61956	Tmem68	72098	NM_028097
TC0700001362.mm.2	-1.61869	Pak1	18479	NM_011035
TC1300000673.mm.2	-1.61837	B230219D22Rik	78521	NM_181278
TC1300002269.mm.2	-1.61779	Mtrr	210009	NM_172480
TC1800000581.mm.2	-1.61708	1700011I03Rik	75444	NM_029290
TC1100004246.mm.2	-1.61619	Tex19.2	70956	NM_027622
TC1400002841.mm.2	-1.61606	Gm3468		ENSMUST00000165193
TC1200002017.mm.2	-1.61522	Gm4787	214321	NM_001038995
TC0100002236.mm.2	-1.61342	Tbc1d8	54610	NM_018775
TC1700001905.mm.2	-1.61252	H2-Aa	14960	NM_010378
TC0Y00000438.mm.2	-1.61234	Gm20937		ENSMUST00000180329
TC0700004346.mm.2	-1.61231	Prss8	76560	NM_133351
TC1000002229.mm.2	-1.61207	Chst3	53374	NM_016803
TC0500002859.mm.2	-1.61197	Wdfy3	72145	NM_172882
TC1000003193.mm.2	-1.61065	Olfr812	258791	NM_146795
TC1800000488.mm.2	-1.61022	Lvrn	74574	NM_029008
TC0700002377.mm.2	-1.60994	Sult2a6	629219	NM_001081325
TC1700000215.mm.2	-1.60968	Fpr-rs4	14291	NM_008041
TC0700002597.mm.2	-1.60906	Tescl	69301	NM_001163810
TC1600000130.mm.2	-1.60877	Snn	20621	NM_009223
TC1700000352.mm.2	-1.60844	Hs3st6	328779	NM_001012402
TC0800000676.mm.2	-1.60819	Gm10663		ENSMUST00000098716
TC0X00001934.mm.2	-1.60726	Cfp	18636	NM_008823
TC0200000427.mm.2	-1.60653	Lcn8	78076	NM_033145
TC0600003336.mm.2	-1.6063	Erp27	69187	NM_026983
TC0Y00000190.mm.2	-1.60576	Gm20888		ENSMUST00000178934
TC0400001087.mm.2	-1.6049	C8b	110382	NM_133882
TC0500001844.mm.2	-1.60488	Alox5ap	11690	NM_009663
TC0600002269.mm.2	-1.60446	Skap2	54353	NM_018773
TC0900002921.mm.2	-1.60435	Mras	17532	NM_008624
TC0600003246.mm.2	-1.60334	Klri1	503550	NM_001012520
TC1900001355.mm.2	-1.60172	Gldc	104174	NM_138595
TC0700002846.mm.2	-1.60144	Lrp3	435965	NM_001024707
TC1200000069.mm.2	-1.60141	Sdc1	20969	NM_011519
TC0200005149.mm.2	-1.60115	Ocstamp	74614	NM_029021
TC0200003989.mm.2	-1.60113	Olfr1133	258348	NM_146351
TC0700000140.mm.2	-1.60092	2900092C05Rik	73090	NM_028434
TC0300000577.mm.2	-1.60008	Gm1647		NM_001243000
TC0X00000675.mm.2	-1.59978	Xlr5b	627081	NM_001111293
TC1900000636.mm.2	-1.59923	Abcc2	12780	NM_013806
TC1900001102.mm.2	-1.59898	Ppp1r32	67752	NM_133689
TC0700002783.mm.2	-1.59882	Hamp	84506	NM_032541
TC1400002222.mm.2	-1.59809	Tdh	58865	NM_021480
TC0900000400.mm.2	-1.59781	Olfr902	258798	NM_146802
TC0700002310.mm.2	-1.59771	Nlrp4d		ENSMUST00000086269
TC0800001414.mm.2	-1.59745	Cdh13	12554	NM_019707
TC0300002665.mm.2	-1.59728	Cttnbp2nl	80281	NM_001163332
TC1200000236.mm.2	-1.59692	Adi1	104923	NM_134052
TC0200002689.mm.2	-1.5969	1700021F07Rik	72221	NM_028158
TC0900000342.mm.2	-1.59668	9230113P08Rik	77908	ENSMUST00000176049
TC0900000381.mm.2	-1.5964	Olfr883	258414	NM_146419
TC0200004137.mm.2	-1.596	Gyltl1b	228366	NM_001166633
TC0100003074.mm.2	-1.59599	Tmcc2	68875	NM_178874
TC1800000625.mm.2	-1.59587	Csf1r	12978	NM_001037859
TC0100001613.mm.2	-1.59507	Pigm	67556	NM_026234
TC0700002774.mm.2	-1.59494	Pmis2	74927	NR_027848
TC0500001851.mm.2	-1.59461	Wdr95	381693	NM_029440
TC1400002010.mm.2	-1.59456	Gm17078		ENSMUST00000167617
TC1100000483.mm.2	-1.5942	Havcr1	171283	NM_001166631
TC1000000735.mm.2	-1.59272	Slc5a4a	64452	NM_133184
TC1100003399.mm.2	-1.59156	Ccl6	20305	NM_009139
TC1100001853.mm.2	-1.59075	Sox9	20682	NM_011448
TC0800002145.mm.2	-1.59052	Fam149a	212326	NM_153535
TC0Y00000094.mm.2	-1.59042	Sly	382301	uc029xuy.1
TC0Y00000402.mm.2	-1.59042	Gm20871	100041346	uc029yco.1
TC0Y00000548.mm.2	-1.59041	Sly	382301	uc029ygu.1
TC1100003997.mm.2	-1.58995	Abca8b	27404	NM_013851
TC1300001461.mm.2	-1.58959	Gpr137b	83924	NM_031999
TC0800001312.mm.2	-1.58879	Gm21964		ENSMUST00000178785
TC0X00002938.mm.2	-1.58875	LOC100862223		XM_003688976.1
TC1700002352.mm.2	-1.58794	C3	12266	NM_009778
TC1200001220.mm.2	-1.58787	Tecpr2	104859	NM_001081057
TC1400002843.mm.2	-1.58736	LOC100861615	100861615	NM_001270812
TC1400002845.mm.2	-1.58736	Gm3629		ENSMUST00000171706
TC1400002851.mm.2	-1.58736	Gm3739		ENSMUST00000165744
TC1000000080.mm.2	-1.5865	Fbxo30	71865	NM_001168297
TC0200000397.mm.2	-1.58615	Entpd8	72090	NM_028093
TC0900000976.mm.2	-1.58541	Nedd4	17999	NM_010890
TC0800001524.mm.2	-1.58536	Def8	23854	NM_001253783
TC0700004482.mm.2	-1.58499	Cfap46	212124	ENSMUST00000093991
TC0300002195.mm.2	-1.58493	Fnip2	329679	NM_001162999
TC0300000747.mm.2	-1.58481	Pklr	18770	NM_001099779
TC0200005164.mm.2	-1.58401	Sulf2	72043	NM_001252578
TC0800001296.mm.2	-1.5838	Pmfbp1	56523	NM_019938
TC0500002755.mm.2	-1.58361	Cxcl9	17329	NM_008599
TC1400001726.mm.2	-1.58332	Bmpr1a	12166	NM_009758
TC1600001208.mm.2	-1.58185	Txndc11	106200	NM_029582
TC0500000040.mm.2	-1.58126	4921511H03Rik	70920	NM_027603
TC0X00000171.mm.2	-1.58081	Gpr82	319200	NM_175669
TC0800000368.mm.2	-1.579	Rnf122	68867	NM_175136
TC1500002111.mm.2	-1.57829	Twf1	19230	NM_008971
TC1100000200.mm.2	-1.5781	Sertad2	58172	NM_001038625
TC1800001731.mm.2	-1.57792	Dok6	623279	NM_001039173
TC0500002110.mm.2	-1.5776	Xrcc2	57434	NM_020570
TC1000002472.mm.2	-1.57608	Shc2	216148	NM_001024539
TC0700000292.mm.2	-1.57606	Gpr4	319197	NM_175668
TC0600000053.mm.2	-1.57594	Mios	252875	NM_145374
TC0100002285.mm.2	-1.57427	Slc40a1	53945	NM_016917
TC0900002764.mm.2	-1.57392	Hmgn3	94353	NM_026122
TC1200001729.mm.2	-1.57246	Gpr33	14762	NM_008159
TC0300001092.mm.2	-1.57163	Kcnd3	56543	NM_001039347
TC1900000890.mm.2	-1.57153	Aldh3b1	67689	NM_026316
TC1000000529.mm.2	-1.57106	Sowahc	268301	NM_172939
TC1700000409.mm.2	-1.57102	Gm20026		XM_003085155.1
TC1800001176.mm.2	-1.57008	Mzb1	69816	NM_027222
TC1000002929.mm.2	-1.56878	Lyz2	17105	NM_017372
TC0700003892.mm.2	-1.5687	Olfr609	259086	NM_147082
TC1900000373.mm.2	-1.56835	Klf9	16601	NM_010638
TC0100001644.mm.2	-1.56715	Spta1	20739	NM_011465
TC1900001504.mm.2	-1.56704	Tll2	24087	NM_011904
TC0900000804.mm.2	-1.56703	Aagab	66939	NM_025857
TC0900002521.mm.2	-1.56667	Snx22	382083	NM_001025612
TC0300002617.mm.2	-1.56589	Tshb	22094	NM_001165939
TC0700004650.mm.2	-1.56583	Ipw	16353	NR_015351
TC0200002375.mm.2	-1.56557	Mmp24	17391	NM_010808
TC0Y00000213.mm.2	-1.56467	Gm20736	380994	uc009vic.1
TC0Y00000152.mm.2	-1.56466	Gm20736	380994	uc009vhb.1
TC0Y00000172.mm.2	-1.56466	Gm20736	380994	uc029yen.1
TC0Y00000193.mm.2	-1.56466	Gm20736	380994	uc029yfi.1
TC0Y00000195.mm.2	-1.56466	Gm20736	380994	uc029yfr.1
TC0Y00000197.mm.2	-1.56466	Sly	382301	uc009vhe.1
TC0Y00000198.mm.2	-1.56466	Gm20736	380994	uc029yft.1
TC0Y00000200.mm.2	-1.56466	Gm20736	380994	uc029yfv.1
TC0Y00000205.mm.2	-1.56466	LOC100042357		XM_001477440.2
TC0Y00000210.mm.2	-1.56466	LOC100862025		XM_003689101.1
TC0Y00000211.mm.2	-1.56466	LOC100039905		XM_001473231.3
TC0Y00000284.mm.2	-1.56466	Sly	382301	BC049626
TC0Y00000292.mm.2	-1.56466	LOC100041897		XM_001476508.2
TC0Y00000293.mm.2	-1.56466	LOC100862113		XM_003689034.1
TC0Y00000294.mm.2	-1.56466	Gm20736	380994	uc029xte.1
TC1800000356.mm.2	-1.5631	Pcdhb2	93873	NM_053127
TC0500002971.mm.2	-1.56307	5430403G16Rik		ENSMUST00000092720
TC1800000968.mm.2	-1.56192	Usp14	59025	NM_001038589
TC0700001876.mm.2	-1.56185	Itgax	16411	NM_021334
TC0X00000169.mm.2	-1.56167	Gpr34	23890	NM_011823
TC0600000455.mm.2	-1.5612	Tmem139	109218	NM_175408
TC1700002120.mm.2	-1.5612	Cd2ap	12488	NM_009847
TC0800002529.mm.2	-1.56073	Gab1	14388	NM_021356
TC0900002871.mm.2	-1.56052	1700065D16Rik	73410	NM_001271569
TC1400000776.mm.2	-1.5597	Dhrs2	71412	NM_027790
TC0900002401.mm.2	-1.55966	Neo1	18007	NM_001042752
TC0600002538.mm.2	-1.55924	Reg3d	30053	NM_001161741
TC0900001670.mm.2	-1.55924	Ccr9	12769	NM_001166625
TC0300002558.mm.2	-1.55871	Hsd3b2	15493	NM_153193
TC0900000189.mm.2	-1.55798	Pde4a	18577	NM_019798
TC0600003334.mm.2	-1.55788	Art4	109978	NM_026639
TC0600001100.mm.2	-1.55725	A730049H05Rik		ENSMUST00000057977
TC0200004511.mm.2	-1.55702	Gatm	67092	NM_025961
TC0200001472.mm.2	-1.55652	Lrrc4c	241568	NM_001289742
TC1100003234.mm.2	-1.55586	Rph3al	380714	NM_029548
TC1500001622.mm.2	-1.55559	Gsdmc3	270328	NM_183194
TC0800001118.mm.2	-1.55538	Ccl22	20299	NM_009137
TC0X00000075.mm.2	-1.55496	Slc35a2	22232	NM_001083937
TC1200002520.mm.2	-1.55494	3110039M20Rik	67293	NR_026733
TC1500001133.mm.2	-1.55484	Pde1b	18574	NM_001285890
TC0X00000088.mm.2	-1.55481	Slc38a5	209837	NM_172479
TC0700002632.mm.2	-1.55445	Lipe	16890	NM_001039507
TC0X00000875.mm.2	-1.55415	Gm5941	546347	NM_001034103
TC0300000407.mm.2	-1.55378	Trpc4	22066	NM_001253682
TC0400001733.mm.2	-1.5536	Pla2g2d	18782	NM_011109
TC0100002736.mm.2	-1.55322	Htr2b	15559	NM_008311
TC0X00000388.mm.2	-1.5532	Gria3	53623	NM_001281929
TC0300002126.mm.2	-1.5531	Trim59	66949	NM_025863
TC1300001654.mm.2	-1.5527	Lrrc16a	68732	NM_026825
TC0700000869.mm.2	-1.55195	Ccdc114	211535	NM_001033243
TC0X00002734.mm.2	-1.55195	Rgag4	331474	NM_001278534
TC0500002254.mm.2	-1.55124	Sorcs2	81840	NM_030889
TC1300001375.mm.2	-1.55113	Ucn3	83428	NM_031250
TC1400002122.mm.2	-1.54978	Cenpj	219103	NM_001014996
TC0300002173.mm.2	-1.54972	Golim4	73124	NM_175193
TC1700001738.mm.2	-1.54906	Grm4	268934	NM_001013385
TC0600003608.mm.2	-1.54903	Klra7	16638	NM_001110323
TC1900001266.mm.2	-1.54901	Mamdc2	71738	NM_174857
TC1100003829.mm.2	-1.54796	Hdac5	15184	NM_001077696
TC1000000778.mm.2	-1.54767	Icosl	50723	NM_015790
TC0400002290.mm.2	-1.54716	Tstd3	77032	NM_029840
TC0200002386.mm.2	-1.5449	Phf20	228829	NM_172674
TC0X00002440.mm.2	-1.5447	Renbp	19703	NM_001164704
TC0900000769.mm.2	-1.54447	Uaca	72565	NM_028283
TC1500001335.mm.2	-1.54438	1700084J12Rik	73486	NR_033608
TC1900000647.mm.2	-1.54404	Scd4	329065	NM_183216
TC1600001464.mm.2	-1.54217	Tmem44	224090	NM_172614
TC0400000739.mm.2	-1.54216	Trim32	69807	NM_001161782
TC0700001630.mm.2	-1.53992	Adm	11535	NM_009627
TC0300000724.mm.2	-1.53977	Smg5	229512	NM_178246
TC1100000297.mm.2	-1.53878	Clhc1	73324	NM_001163521
TC0X00002031.mm.2	-1.53842	Gm2964		ENSMUST00000179466
TC1400002311.mm.2	-1.53837	Synb	239167	NM_173420
TC1400002316.mm.2	-1.53837	Synb	239167	ENSMUST00000184652
TC0300001704.mm.2	-1.5381	Cpa3	12873	NM_007753
TC0100002667.mm.2	-1.53791	Irs1	16367	NM_010570
TC0700003795.mm.2	-1.53754	Mogat2	233549	NM_177448
TC1100002611.mm.2	-1.53726	Timd2	171284	NM_001161355
TC0900002040.mm.2	-1.53686	Pknox2	208076	NM_001029838
TC0200003470.mm.2	-1.53638	Gtdc1	227835	NM_172662
TC1000001020.mm.2	-1.53619	Tcp11l2	216198	NM_146008
TC0100003803.mm.2	-1.53607	Fam71a	619288	NM_001109759
TC1100004054.mm.2	-1.53596	AF251705	140497	NM_134158
TC0300001300.mm.2	-1.5355	Pitx2	18741	NM_001042502
TC1100003538.mm.2	-1.5353	Tom1l1	71943	NM_028011
TC0800001692.mm.2	-1.53496	3930402G23Rik	665306	NR_030715
TC0700000107.mm.2	-1.53465	Vmn1r67	171263	NM_134229
TC0300001043.mm.2	-1.53463	Ampd1	229665	NM_001033303
TC0400001347.mm.2	-1.5342	Scmh1	29871	NM_001159630
TC0800000736.mm.2	-1.53335	Hapln4	330790	NM_177900
TC0700004610.mm.2	-1.53303	Ccnd1	12443	NM_007631
TC1000000458.mm.2	-1.53297	Rfx6	320995	NM_001159389
TC0100000467.mm.2	-1.53175	Nbeal1	269198	NM_173444
TC1700000779.mm.2	-1.53168	Olfr119	258095	NM_001011830
TC1900001498.mm.2	-1.53137	Blnk	17060	NM_008528
TC1700000999.mm.2	-1.5313	Tnfaip8l1	66443	NM_025566
TC1400002219.mm.2	-1.53102	Blk	12143	NM_007549
TC1900001435.mm.2	-1.53101	Htr7	15566	NM_008315
TC0200001735.mm.2	-1.53099	Eif2ak4	27103	NM_001177806
TC1700000978.mm.2	-1.53078	4932415M13Rik	211496	NR_073205
TC0800000426.mm.2	-1.5306	Mfhas1	52065	NM_001081279
TC1300000203.mm.2	-1.53038	Vmn1r199	171247	NM_134213
TC0500000580.mm.2	-1.53027	G6pd2	14380	NM_019468
TC0700002967.mm.2	-1.53016	Spib	272382	NM_019866
TC0500002877.mm.2	-1.5301	1700016H13Rik	74218	NM_001163550
TC0300000802.mm.2	-1.52986	S100a16	67860	NM_026416
TC1400001393.mm.2	-1.52986	Gm3500	100041678	ENSMUST00000177986
TC1500001817.mm.2	-1.52981	Apol11b	328563	NM_001143686
TC0100003204.mm.2	-1.52884	Rgs2	19735	NM_009061
TC0500000313.mm.2	-1.52874	Trim54	58522	NM_021447
TC0900003317.mm.2	-1.52832	2010315B03Rik	630836	NM_001243117
TC0600001591.mm.2	-1.52815	Crebl2	232430	NM_177687
TC0500001896.mm.2	-1.52756	Fzd1	14362	NM_021457
TC1700000277.mm.2	-1.52747	Gm10509	100310809	NR_045766
TC0X00002501.mm.2	-1.52707	Cldn34-ps	628893	NM_001101585
TC0400002808.mm.2	-1.5269	Tnfsf15	326623	NM_177371
TC1900000708.mm.2	-1.52689	Borcs7	66439	NM_025563
TC1300000912.mm.2	-1.52627	Ell2	192657	NM_138953
TC1300002316.mm.2	-1.52591	Pdcd6	18570	NM_011051
TC0400002079.mm.2	-1.5256	Nadk	192185	NM_001159637
TC1700001928.mm.2	-1.52544	Stk19	54402	NM_019442
TC0X00000054.mm.2	-1.52543	Akap4	11643	NM_001042542
TC0X00001316.mm.2	-1.5251	Arxes2	76976	NM_029823
TC1900000262.mm.2	-1.52492	Olfr1451	258700	NM_146705
TC0500002784.mm.2	-1.52476	A430089I19Rik	331195	NM_177913
TC1300002606.mm.2	-1.5247	Rgs7bp	52882	NM_029879
TC0600001093.mm.2	-1.52407	Ccdc174	232236	NM_172730
TC1100001171.mm.2	-1.52393	Nos2	18126	NM_010927
TC0500000582.mm.2	-1.52354	Nwd2	319807	NM_177006
TC0300002838.mm.2	-1.52183	Tmem56	99887	NM_178936
TC0200000087.mm.2	-1.52158	Sfmbt2	353282	NM_001198808
TC0900000447.mm.2	-1.5215	Olfr982	258853	NM_146854
TC0300001232.mm.2	-1.52143	Cnn3	71994	NM_028044
TC1900000882.mm.2	-1.52113	Lrp5	16973	NM_008513
TC1100001688.mm.2	-1.52098	Grn	14824	NM_008175
TC0700004506.mm.2	-1.52067	Zfp941	407812	NM_001001180
TC1500001585.mm.2	-1.52059	Mtss1	211401	NM_001146180
TC1100000118.mm.2	-1.52018	Gm11992	626870	NM_001037928
TC1100000780.mm.2	-1.51994	Mfap4	76293	NM_029568
TC1600001150.mm.2	-1.51994	Rogdi	66049	NM_133185
TC1100000821.mm.2	-1.51976	Tekt3	71062	NM_027660
TC0400002407.mm.2	-1.51958	Lingo2	242384	NM_001165999
TC1700001322.mm.2	-1.5191	Ppp1r21	73825	NM_028658
TC1200001763.mm.2	-1.51858	Ppp2r3c	59032	NM_021529
TC0300002526.mm.2	-1.51848	Nudt17	78373	NM_001162925
TC1100002829.mm.2	-1.51843	2210407C18Rik	78354	NM_144544
TC1200001942.mm.2	-1.51814	Esr2	13983	NM_010157
TC0400001321.mm.2	-1.51772	Lao1	100470	NM_133892
TC0700001542.mm.2	-1.51751	Olfr678	258753	NM_146758
TC1100001607.mm.2	-1.51738	Gm11567	670533	NM_001101613
TC0500003736.mm.2	-1.51692	Epo	13856	NM_007942
TC0600002742.mm.2	-1.51683	Rbsn	78287	NM_030081
TC0500002508.mm.2	-1.51592	Apbb2	11787	NM_001201413
TC0700000391.mm.2	-1.51585	Lypd3	72434	NM_133743
TC0100001653.mm.2	-1.51584	Kmo	98256	NM_133809
TC0700002648.mm.2	-1.51558	LOC101055953	101055953	ENSMUST00000163316
TC1000000493.mm.2	-1.51521	Gja1	14609	NM_010288
TSUnmapped00000055.mm.2	-1.51508	Mrgpra7	404236	NM_207535
TC0400003381.mm.2	-1.51494	Ipo13	230673	NM_146152
TC0800001627.mm.2	-1.51479	Cd209f	69142	NM_026956
TC0600003333.mm.2	-1.51445	Smco3	654818	NM_001039558
TC0200000659.mm.2	-1.51355	Olfr339	258951	NM_146949
TC1000003103.mm.2	-1.51317	Arhgef25	52666	NM_001166413
TC0200004058.mm.2	-1.51287	Olfr1239	258972	NM_146970
TC0700003590.mm.2	-1.51211	Rccd1	269955	NM_173445
TC1300002536.mm.2	-1.51208	Ocln	18260	NM_008756
TC1000002240.mm.2	-1.51193	Adamts14	237360	NM_001081127
TC0700000814.mm.2	-1.51002	Izumo2	75510	NM_029317
TC0200002289.mm.2	-1.50978	Gm17416		ENSMUST00000163724
TC0100001166.mm.2	-1.5095	Fcmr	69169	NM_026976
TC1500000331.mm.2	-1.5086	Oxr1	170719	NM_001130163
TC1500000632.mm.2	-1.50782	Apol9b	71898	NM_001168660
TC0700000214.mm.2	-1.50749	Crxos	546024	NM_001033638
TC0200002710.mm.2	-1.50747	Edn3	13616	NM_007903
TC0Y00000212.mm.2	-1.50717	Sly	382301	uc029ygn.1
TC0Y00000319.mm.2	-1.50717	Gm20896		ENSMUST00000180332
TC0Y00000563.mm.2	-1.50717	Gm20736	380994	uc029xxo.1
TC1300000568.mm.2	-1.50672	Omd	27047	NM_012050
TC1000001684.mm.2	-1.50653	Syne1	64009	NM_153399
TC0400000084.mm.2	-1.50647	Trp53inp1	60599	NM_001199105
TC1400000817.mm.2	-1.50631	Ift88	21821	NM_009376
TC1600000137.mm.2	-1.50557	Tnfrsf17	21935	NM_011608
TC0600001400.mm.2	-1.50532	Clec4b1	69810	NM_001190310
TC0300000836.mm.2	-1.505	Lce3d	630994	NM_001270426
TC1700001522.mm.2	-1.5046	Fpr1	14293	NM_013521
TC1900000300.mm.2	-1.50442	Gnaq	14682	NM_008139
TC0700003884.mm.2	-1.50437	Olfr600	259048	NM_147046
TC0300000528.mm.2	-1.50426	Tiparp	99929	NM_178892
TC0800001228.mm.2	-1.50413	4933405L10Rik	71046	NM_027655
TC0700003464.mm.2	-1.50383	Arrdc4	66412	NM_001042592
TC1700000990.mm.2	-1.50366	Adgre4	52614	NM_139138
TC0X00002527.mm.2	-1.50334	Gm7173		ENSMUST00000179788
TC0600000775.mm.2	-1.50326	Gng12	14701	NM_001177556
TC0400002782.mm.2	-1.50268	Zfp37	22696	NM_009554
TC1700001130.mm.2	-1.50212	Myom1	17929	NM_001083934
TC0100002618.mm.2	-1.5021	Epha4	13838	NM_007936
TC1000001647.mm.2	-1.5021	Olfr794	258375	NM_146378
TC1800000964.mm.2	-1.50193	Cetn1	26369	NM_007593
TC0600002362.mm.2	-1.50135	Vmn1r25	113865	NM_053238
TC1100000442.mm.2	-1.50125	Ebf1	13591	NM_007897
TC1300002532.mm.2	-1.50121	Naip6	17952	NM_010871
TC0500003001.mm.2	-1.50113	Hscb	100900	NM_153571
TC1100000558.mm.2	-1.50093	Olfr54	18354	NM_010997
TC1200001010.mm.2	-1.50066	Slc24a4	238384	NM_172152
TC0300002499.mm.2	1.50007	Hist2h2ac	319176	NM_175662
TC1900000944.mm.2	1.50028	Npas4	225872	NM_153553
TC0X00002331.mm.2	1.50029	Gm6760	627470	NM_001177377
TC0200001760.mm.2	1.50031	Rad51	19361	NM_011234
TC1300000240.mm.2	1.5006	Hist1h2ad	319165	NM_178188
TC1300001560.mm.2	1.50081	Hist1h1b	56702	NM_020034
TC0100003568.mm.2	1.50112	Kcnj9	16524	NM_008429
TC0200003447.mm.2	1.50155	Lrp1b	94217	NM_053011
TC0600000094.mm.2	1.50191	Gm725		XM_205592.2
TC0600000374.mm.2	1.5021	Ttc26	264134	NM_153600
TC1400000772.mm.2	1.50215	Thtpa	105663	NM_153083
TC0300001960.mm.2	1.50293	Maml3	433586	NM_001004176
TC1800000610.mm.2	1.50295	Iigp1	60440	NM_001146275
TC1800001295.mm.2	1.50297	Pggt1b	225467	NM_172627
TC1000000355.mm.2	1.50318	Ddo	70503	NM_027442
TC0700002012.mm.2	1.50348	Olfr533	258056	NM_001011815
TC1000001198.mm.2	1.5035	Atp2b1	67972	NM_026482
TC1100003693.mm.2	1.50369	Top2a	21973	NM_011623
TC1100002653.mm.2	1.5041	Olfr1396	258334	NM_146337
TC0400002104.mm.2	1.50452	Tnfrsf18	21936	NM_009400
TC0300000161.mm.2	1.50475	Tnfsf10	22035	NM_009425
TC1700001209.mm.2	1.50497	Galm	319625	NM_176963
TC1300000249.mm.2	1.50508	Hist1h2bg	319181	NM_178196
TC0700004576.mm.2	1.50539	Ascl2	17173	NM_008554
TC0400001215.mm.2	1.50554	Stil	20460	NM_009185
TC1000001657.mm.2	1.5058	Olfr820	258670	NM_146675
TC0200002478.mm.2	1.50591	Mybl2	17865	NM_008652
TC0400002454.mm.2	1.50635	Bag1	12017	NM_001171739
TC1200001598.mm.2	1.50676	Dus4l	71916	NM_028002
TC0400003435.mm.2	1.50731	Foxo6	329934	NM_194060
TC1800000606.mm.2	1.50764	Gm4951	240327	NM_001033767
TC1400002836.mm.2	1.50767	Dok2	13449	NM_010071
TC0400003292.mm.2	1.5077	Skint10	230613	NM_177668
TC1200000795.mm.2	1.5077	Papln	170721	NM_001205343
TC0500000073.mm.2	1.50776	Gm8897		ENSMUST00000167041
TC0500000069.mm.2	1.50777	Gm8879		ENSMUST00000170260
TC0500000071.mm.2	1.50777	Gm8890		ENSMUST00000164262
TC0500000072.mm.2	1.50777	Speer1	70896	NR_001586
TC0500000077.mm.2	1.50777	Gm8926		ENSMUST00000167566
TC0700000061.mm.2	1.50779	Gm5065	272350	NR_003622
TC1700001143.mm.2	1.50779	Clip4	78785	NM_001271483
TC0400003331.mm.2	1.50831	Rad54l	19366	NM_001122958
TC0X00001665.mm.2	1.50835	Pir	69656	NM_027153
TC0500002672.mm.2	1.50904	Epha5	13839	NM_007937
TC1000003102.mm.2	1.51061	Slc26a10	216441	NM_177615
TC0600000689.mm.2	1.51109	Vmn1r13	113862	NM_053235
TC0400000904.mm.2	1.51189	Ifna7	15970	NM_008334
TC1900000112.mm.2	1.51244	Cdc42bpg	240505	NM_001033342
TC0500002698.mm.2	1.51257	Sult1b1	56362	NM_019878
TC1000000592.mm.2	1.51257	Dna2	327762	NM_177372
TC0600000444.mm.2	1.51284	Ephb6	13848	NM_001146351
TC1900000230.mm.2	1.51293	Oosp3	225923	NM_001033283
TC0600001405.mm.2	1.51358	Vmn2r19	232358	NM_001104632
TC0300000929.mm.2	1.51395	Hist2h2ab	621893	NM_178213
TC0300002778.mm.2	1.51396	Amy2b	545562	NM_001190403
TC1400002797.mm.2	1.51409	Cphx3	100039280	OTTMUST00000117249
TC0700002612.mm.2	1.51418	Lypd4	232973	NM_182785
TC1900000240.mm.2	1.51422	Olfr235	258681	NM_146686
TC0900002593.mm.2	1.51432	Ccnb2	12442	NM_007630
TC1100003723.mm.2	1.51479	Krtap4-1	665891	NM_001048196
TC0800001757.mm.2	1.51534	C030037F17Rik		ENSMUST00000155211
TC1000000765.mm.2	1.51544	Gm10142	100502921	NM_001205035
TC0700002188.mm.2	1.51592	Vmn1r55	384522	NM_001166706
TC0400001062.mm.2	1.51598	Tctex1d1	67344	NM_001163767
TC0200002536.mm.2	1.51612	Zswim1	71971	NM_028028
TC1300001574.mm.2	1.51629	Hist1h2ah	319168	NM_175659
TC1300001576.mm.2	1.51629	Hist1h2ag	319167	NM_178186
TC1300000173.mm.2	1.51631	Hist1h2ai	319191	NM_178182
TC1600000969.mm.2	1.5164	Krtap6-3		ENSMUST00000079151
TC1300001695.mm.2	1.51642	Prl7a1	19113	NM_001164058
TC0900000842.mm.2	1.51653	Rasl12	70784	NM_001033158
TC1300001960.mm.2	1.51665	Cenpp	66336	NM_025495
TC1300001630.mm.2	1.51684	Hist1h2bh	319182	NM_178197
TC1900001440.mm.2	1.51704	F530104D19Rik		XM_003085248.1
TC0400004062.mm.2	1.51743	Car6	12353	NM_009802
TC1000001153.mm.2	1.5175	Cep83	77048	NM_029852
TC0X00002648.mm.2	1.51797	Maged1	94275	NM_019791
TC1300001562.mm.2	1.51821	Hist1h2an	319170	NM_178184
TC0400001333.mm.2	1.51852	Zmynd12	332934	NM_001014900
TC0400002733.mm.2	1.51879	Svep1	64817	NM_022814
TC1700002793.mm.2	1.5188	Frs3	107971	NM_144939
TC0100001680.mm.2	1.51893	Desi2	78825	NM_024282
TC1300001857.mm.2	1.51904	Mak	17152	NM_001145802
TC0700004292.mm.2	1.51938	Slx1b	75764	NM_029420
TC0700002883.mm.2	1.51944	Gm5591	434171	NM_001013810
TC0700004013.mm.2	1.51977	Olfr693	258445	NM_146453
TC0700004635.mm.2	1.51984	Lilra6	18726	NM_011090
TC0800001842.mm.2	1.52036	Defa-rs1	13218	NM_007844
TC0700000946.mm.2	1.52045	Atp10a	11982	NM_009728
TC0900001632.mm.2	1.52122	1700048O20Rik	69430	NR_033553
TC1100004038.mm.2	1.52147	Cpsf4l	52670	NM_001164532
TC1000001307.mm.2	1.52148	Caps2	353025	NM_178278
TC0700003064.mm.2	1.52243	Mrgprb5	404239	NM_207538
TC1900000171.mm.2	1.52279	Ahnak	66395	NM_001039959
TC0700001131.mm.2	1.5232	Ticrr	77011	NM_029835
TC0200003245.mm.2	1.52324	Ntng2	171171	NM_133500
TC0X00002905.mm.2	1.52336	Tgif2lx1	245583	ENSMUST00000073857
TC0300000865.mm.2	1.52412	Lingo4	320747	NM_177250
TC0900001829.mm.2	1.52428	Olfr870	57251	NM_146904
TC1200000142.mm.2	1.52431	Odc1	18263	NM_013614
TC0300001265.mm.2	1.52443	Ndst4	64580	NM_022565
TC0400000169.mm.2	1.52445	Ggh	14590	NM_010281
TC0X00002366.mm.2	1.52489	4933436I01Rik	66780	NM_025763
TC1100001719.mm.2	1.52491	Rprml	104582	NM_001033212
TC0200000438.mm.2	1.52512	Kcnt1	227632	NM_001145403
TC0300002501.mm.2	1.52522	Hist2h2aa1	15267	NM_013549
TC0300003215.mm.2	1.52522	Hist2h2aa2	319192	NM_178212
TC1400000440.mm.2	1.52549	Gm8126		ENSMUST00000169587
TC0800003053.mm.2	1.52554	Zcchc14	142682	NM_080855
TC1000000160.mm.2	1.52583	Ahi1	52906	NM_001177776
TC0700002069.mm.2	1.5261	Krtap5-3	77215	NM_023860
TC1000002708.mm.2	1.52665	Gm4792	215472	NR_033209
TC0200002010.mm.2	1.52695	Cdc25b	12531	NM_001111075
TC0700002328.mm.2	1.52785	Vmn1r72	252905	NM_145843
TC0400000644.mm.2	1.52797	Musk	18198	NM_001037127
TC1500001724.mm.2	1.52797	Cyp11b2	13072	NM_009991
TC1500000986.mm.2	1.52816	Wnt1	22408	NM_021279
TC0Y00000070.mm.2	1.52848	Gm20809	100039614	uc029xsu.1
TC0700004225.mm.2	1.52859	Palb2	233826	NM_001081238
TC1600000530.mm.2	1.52922	Polq	77782	NM_001159369
TC1100000284.mm.2	1.52933	Efemp1	216616	NM_146015
TC1300002090.mm.2	1.53086	Klhl3	100503085	NM_001195075
TC0100002963.mm.2	1.53178	Tmem37	170706	NM_019432
TC0600002404.mm.2	1.53184	Hpgds	54486	NM_019455
TC0100002070.mm.2	1.53191	Sdhaf4	68002	NM_026503
TC0200001337.mm.2	1.53217	Olfr1257	258984	NM_146982
TC1100003563.mm.2	1.53217	Spata20	217116	NM_144827
TC0900001391.mm.2	1.53258	Gmppb	331026	NM_177910
TC0100002556.mm.2	1.5329	March4	381270	NM_001045533
TC1800000152.mm.2	1.53309	Dsg1c	211924	NM_181680
TC0200001748.mm.2	1.53383	Knstrn	51944	NM_026412
TC0200003689.mm.2	1.53466	Stk39	53416	NM_016866
TC0X00001322.mm.2	1.53477	Wbp5	22381	NM_011712
TC0700004496.mm.2	1.53537	Olfr522	258954	NM_146952
TC1100003137.mm.2	1.53562	Pitpnm3	327958	NM_001024927
TC0700001598.mm.2	1.53582	Olfr503	259143	NM_001011527
TC0400000702.mm.2	1.5368	Bspry	192120	NM_138653
TC0800001797.mm.2	1.53686	Angpt2	11601	NM_007426
TC1100002457.mm.2	1.53686	Stc2	20856	NM_011491
TC0700002587.mm.2	1.53687	Vmn1r177	384572	NM_206872
TC0300000853.mm.2	1.53712	S100a10	20194	NM_009112
TC0400001543.mm.2	1.5375	Fabp3	14077	NM_010174
TC0700004563.mm.2	1.53792	Krtap5-1	50774	NM_015808
TC0600000439.mm.2	1.53828	Gm5409	386551	NM_001003664
TC0700004262.mm.2	1.53835	Gsg1l	269994	NM_001101488
TC1100002224.mm.2	1.53839	Fignl1	60530	NM_001163359
TC1900001636.mm.2	1.53921	Col17a1	12821	NM_007732
TC0800001181.mm.2	1.53937	Cmtm2b	75502	NM_028524
TC0300002906.mm.2	1.53992	Larp7	28036	NM_138593
TC0200001315.mm.2	1.54016	Olfr1168	258524	NM_146531
TC0700002876.mm.2	1.54061	Ccne1	12447	NM_007633
TC0Y00000557.mm.2	1.54075	Gm20871		NR_038299_4
TC1300001933.mm.2	1.54084	4931429P17Rik	70971	NR_038004
TC0800000987.mm.2	1.54114	Orc6	56452	NM_001163791
TC0700001470.mm.2	1.54234	Olfr570	259114	NM_147110
TC0100003546.mm.2	1.54283	Itln1	16429	NM_010584
TC0600001180.mm.2	1.54286	Cntn4	269784	NM_001109749
TC0X00000653.mm.2	1.54297	Gpr50	14765	NM_010340
TC1500001835.mm.2	1.54404	C1qtnf6	72709	NM_001204152
TC1400000415.mm.2	1.54512	Gm2832		ENSMUST00000172412
TC0400001851.mm.2	1.54543	9430007A20Rik	381572	NM_198662
TC0700002762.mm.2	1.54547	Gapdhs	14447	NM_008085
TC0400001024.mm.2	1.54585	Raver2	242570	NM_183024
TC1100003252.mm.2	1.54602	Cpd	12874	NM_007754
TC1500001866.mm.2	1.54631	Slc16a8	57274	NM_020516
TC0900002193.mm.2	1.54632	Gm10684	100038468	NR_033547
TC1600001050.mm.2	1.54651	Chaf1b	110749	NM_028083
TC1800000436.mm.2	1.54652	Pou4f3	18998	NM_138945
TC0200004819.mm.2	1.54694	Gm10750		ENSMUST00000099266
TC0X00003418.mm.2	1.54741	Rpgr	19893	NM_001177950
TC1000001993.mm.2	1.54782	Fam26e	103511	NM_178908
TC0700002259.mm.2	1.54803	Vmn2r44	434113	NM_001105074
TC1100003708.mm.2	1.54911	Krt20	66809	NM_023256
TC1400002796.mm.2	1.54963	Cphx2	100039213	NM_001270506
TC1400000120.mm.2	1.54983	Nek10	674895	NM_001195229
TC0700000049.mm.2	1.55024	Nat14	269854	NM_201355
TC0200002300.mm.2	1.55076	Cox4i2	84682	NM_053091
TC1700000906.mm.2	1.55175	Trerf1	224829	NM_001097623
TC1000003119.mm.2	1.55193	Lrp1	16971	NM_008512
TC0500000400.mm.2	1.55216	Ablim2	231148	NM_001177696
TC0200001448.mm.2	1.55282	Trp53i11	277414	NM_001025246
TC1000000636.mm.2	1.55284	Egr2	13654	NM_010118
TC1300001561.mm.2	1.55296	Hist1h3i	319153	NM_178207
TC0700000727.mm.2	1.55308	Gm5592	434172	NM_001033782
TC0800001303.mm.2	1.55329	Phlpp2	244650	NM_001122594
TC1000002274.mm.2	1.55397	Hnrnph3	432467	NM_001079824
TC0500001648.mm.2	1.55407	Nxpe5	381680	NM_001013773
TC1900000137.mm.2	1.55408	2700081O15Rik	108899	NM_175381
TC1400001354.mm.2	1.5541	Gm17615		ENSMUST00000166105
TC0200003806.mm.2	1.55425	Fkbp7	14231	NM_010222
TC0200004043.mm.2	1.55537	Olfr1222	258177	NM_001011860
TC1900000150.mm.2	1.55546	Chrm1	12669	NM_001112697
TC1200000719.mm.2	1.5556	Rad51b	19363	NM_001252562
TC0300002504.mm.2	1.55698	Hist2h4	97122	NM_033596
TC0400001838.mm.2	1.55722	Gm13103	194225	NM_177571
TC0500000425.mm.2	1.55758	Cytl1	231162	NM_001081106
TC0800000062.mm.2	1.55784	4921522P10Rik		ENSMUST00000048606
TC1500001021.mm.2	1.55807	Asic1	11419	NM_001289791
TC0Y00000562.mm.2	1.55863	Rbmy	19657	NM_001166384
TC1000003173.mm.2	1.55907	Olfr767	258315	NM_146318
TC1000002657.mm.2	1.5595	Nr1h4	20186	NM_001163504
TC0700004288.mm.2	1.55965	Nupr1	56312	NM_019738
TC1500001155.mm.2	1.55995	Ptger4	19219	NM_001136079
TC0700002413.mm.2	1.56044	Crx	12951	NM_001113330
TC0Y00000060.mm.2	1.56078	Gm21871		ENSMUST00000177692
TC0600000392.mm.2	1.5616	Rab19	19331	NM_011226
TC0600001802.mm.2	1.56238	Sgce	20392	NM_001130188
TC1000001632.mm.2	1.5626	Olfr774	258232	NM_207620
TC0300001867.mm.2	1.56276	Il21	60505	NM_021782
TC0200004913.mm.2	1.56295	Bcl2l1	12048	NM_001289716
TC0300000521.mm.2	1.56318	Kcnab1	16497	NM_001289450
TC0700002609.mm.2	1.56337	Tex101	56746	NM_019981
TC0200001655.mm.2	1.56414	Olfr1302	258891	NM_146889
TC0300003235.mm.2	1.56421	Bglap3	12095	NM_031368
TC1300000245.mm.2	1.56496	Hist1h2af	319173	NM_175661
TC0X00003301.mm.2	1.5652	Reps2	194590	NM_178256
TC0600001078.mm.2	1.56528	Slc41a3	71699	NM_001037493
TC0X00000437.mm.2	1.56623	Slc25a14	20523	NM_001166450
TC1000000158.mm.2	1.5664	Mtfr2	71804	NM_027930
TC0400003627.mm.2	1.56714	Tinagl1	94242	NM_001168333
TC0400000905.mm.2	1.56759	Ifna11	15964	NM_008333
TC1800001522.mm.2	1.56784	Mc2r	17200	NM_001271716
TC0800000178.mm.2	1.56846	Spag11a	78128	NM_153115
TC0100001497.mm.2	1.56898	Selp	20344	NM_011347
TC1500000054.mm.2	1.56919	2410089E03Rik	73692	NM_001162906
TC1800001253.mm.2	1.56991	Plac8l1	69401	NM_027072
TC0Y00000243.mm.2	1.57013	Rbmy	19657	uc029xos.1
TC0Y00000244.mm.2	1.57013	Gm21693	100862383	ENSMUST00000178531
TC0X00000404.mm.2	1.5702	Gm2483		XM_001473737.2
TC0900000174.mm.2	1.57035	Fbxl12os	66662	NR_033729
TC0X00000929.mm.2	1.57038	Ar	11835	NM_013476
TC0400004032.mm.2	1.57043	Apitd1	69928	NM_027263
TC0200004321.mm.2	1.57078	Olfr1282	258909	NM_146907
TC1300000260.mm.2	1.57103	Hist1h2ab	319172	NM_175660
TC0700004311.mm.2	1.57104	Zg16	69036	NM_026918
TC0800002235.mm.2	1.57153	Neil3	234258	NM_146208
TC0700000722.mm.2	1.57199	4930433I11Rik	243944	NM_207248
TC1400001752.mm.2	1.57213	Nrg3	18183	NM_001190187
TC0700001549.mm.2	1.57216	Gm5901	100503879	NM_001195727
TC0500002576.mm.2	1.57245	Zar1	317755	NM_174877
TC0800000265.mm.2	1.57302	Defb13	246083	NM_139223
TC0700003738.mm.2	1.57316	Ankrd42	73845	NM_028665
TC0200002303.mm.2	1.57334	Mylk2	228785	NM_001081044
TC0900001940.mm.2	1.57407	Glb1l3	70893	NM_001113323
TC0500002956.mm.2	1.57411	Tmed11	67366	NM_026109
TC0Y00000331.mm.2	1.57416	Gm21797		ENSMUST00000177579
TC1500002261.mm.2	1.57465	Krt84	16680	NM_008474
TC1700001814.mm.2	1.57576	Tmprss3	140765	NM_001163776
TC0800002947.mm.2	1.57583	Mlkl	74568	NM_029005
TC0600001741.mm.2	1.57631	Rep15	66532	NM_025620
TC0800001963.mm.2	1.57656	Gm8096	666422	NR_033590
TC1000003226.mm.2	1.57667	Gstt3	103140	NM_133994
TC0900003088.mm.2	1.57684	Fbxw23		XM_001472183.2
TC0800001229.mm.2	1.57723	Tsnaxip1	72236	NM_024445
TC0500002344.mm.2	1.57788	Fam184b	58227	NM_021416
TC0400000498.mm.2	1.57794	Tdrd7	100121	NM_146142
TC0200002301.mm.2	1.57859	Tpx2	72119	NM_001141975
TC1900000921.mm.2	1.57887	Rhod	11854	NM_007485
TC1700001652.mm.2	1.57899	Tmem204	407831	NM_001001183
TC0600000671.mm.2	1.57906	Ccdc129	232016	NM_001081665
TC1100003966.mm.2	1.5792	Prkca	18750	NM_011101
TC1300002306.mm.2	1.57981	Trip13	69716	NM_027182
TC0200004159.mm.2	1.58005	Cd82	12521	NM_001136055
TC1200001306.mm.2	1.58011	Ncapg2	76044	NM_133762
TC1700002089.mm.2	1.58079	Olfr132	257889	NM_001005481
TC1700000268.mm.2	1.58181	Vmn1r237	171234	NM_134200
TC1300001634.mm.2	1.58259	Hist1h2ae	319166	NM_178187
TC0500000465.mm.2	1.58281	Cc2d2a	231214	NM_172274
TC0900002036.mm.2	1.58348	Chek1	12649	NM_007691
TC1300000174.mm.2	1.58386	Hist1h3h	319152	NM_178206
TC0200001914.mm.2	1.584	Astl	215095	NM_172539
TC1000000929.mm.2	1.58403	Hcfc2	67933	NM_001081218
TC0X00000725.mm.2	1.58435	Gm6890	628518	NM_001099306
TC0200000486.mm.2	1.58439	Ralgds	19730	NM_001145834
TC0900003170.mm.2	1.58496	Trim71	636931	NM_001042503
TC0200004919.mm.2	1.58512	Foxs1	14239	NM_010226
TC1100002686.mm.2	1.58529	Prop1	19127	NM_008936
TC1400000513.mm.2	1.58593	Lgals3	16854	NM_001145953
TC0700001947.mm.2	1.586	Edrf1	214764	NM_178115
TC0500002756.mm.2	1.58616	Cxcl10	15945	NM_021274
TC0200003118.mm.2	1.5862	Cacna1b	12287	NM_001042528
TC0700003061.mm.2	1.5868	Mrgprx1	404242	NM_207540
TC1700000806.mm.2	1.58742	Esp16	100043300	NM_001255977
TC0600000453.mm.2	1.58781	Tas2r144	387515	NM_001001453
TC1200002069.mm.2	1.58782	Pnma1	70481	NM_027438
TC0600001433.mm.2	1.58809	Cdca3	14793	NM_013538
TC0500003625.mm.2	1.58838	Urad	231903	NM_001039678
TC0700002561.mm.2	1.58887	Vmn1r-ps70	100043048	OTTMUST00000098007
TC1300000246.mm.2	1.58897	Hist1h3g	97908	NM_145073
TC0X00003403.mm.2	1.58906	Gm15128	434863	ENSMUST00000112814
TC0500001909.mm.2	1.58917	Cldn12	64945	NM_001193659
TC0900000191.mm.2	1.58999	Atg4d	235040	NM_153583
TC1000002185.mm.2	1.59007	Tbc1d32	544696	NM_001033385
TC1300000181.mm.2	1.59033	Hist1h2ao	665433	NM_001177544
TC1300001565.mm.2	1.59033	Hist1h2ap	319171	ENSMUST00000081342
TC0600003324.mm.2	1.59147	E330021D16Rik	100502936	NM_001201390
TC0400003390.mm.2	1.59246	Cdc20	107995	NM_023223
TC1100001155.mm.2	1.59246	Spag5	54141	NM_017407
TC0Y00000554.mm.2	1.59288	Gm10352	100042881	uc009uzr.2
TC1200001022.mm.2	1.59393	Cox8c	75483	NM_001039049
TC1100002732.mm.2	1.59471	Gm9837		ENSMUST00000057722
TC0300001607.mm.2	1.59539	1700008P02Rik	69347	NM_027048
TC0500000902.mm.2	1.59558	Gm6502		ENSMUST00000097478
TC0800000835.mm.2	1.59573	F2rl3	14065	NM_007975
TC0200005092.mm.2	1.59591	Hnf4aos	68314	NR_027970
TC0200001341.mm.2	1.59624	Olfr1262	258976	NM_146974
TC0300000397.mm.2	1.59633	Stoml3	229277	NM_153156
TC1300000493.mm.2	1.59635	Rnf182	328234	NM_183204
TC1100003361.mm.2	1.5967	Gm17268		ENSMUST00000171515
TC0200001226.mm.2	1.59724	Slc43a3	58207	NM_021398
TC0300000902.mm.2	1.59725	Ctsk	13038	NM_007802
TC0800003066.mm.2	1.59754	Trhr2	170732	NM_133202
TC0200003662.mm.2	1.59842	Slc38a11	320106	NM_177074
TC1200001036.mm.2	1.59859	Serpina5	268591	NM_172953
TC0100000372.mm.2	1.59949	Sdpr	20324	NM_138741
TC1100003941.mm.2	1.60009	Kpna2	16647	NM_010655
TSUnmapped00000001.mm.2	1.60104	Plppr2	235044	NM_001290299
TC0200002200.mm.2	1.60173	Cst12	69362	NM_027054
TC1300001555.mm.2	1.60182	Hist1h2bl	319185	NM_178199
TC0600003168.mm.2	1.60186	Tigar	319801	NM_177003
TC1100003584.mm.2	1.60276	Itga3	16400	NM_013565
TC1100004062.mm.2	1.60294	Grin2c	14813	NM_010350
TC1300001635.mm.2	1.6039	Hist1h2bf	319180	NM_178195
TC1100003729.mm.2	1.60395	Krtap4-6	68768	NM_026834
TC1500000556.mm.2	1.60415	Gm20654	102637705	ENSMUST00000177479
TC0X00001089.mm.2	1.60424	4933401B06Rik	71011	NR_033580
TC0200004366.mm.2	1.60473	Arhgap11a	228482	NM_181416
TC0200000433.mm.2	1.60522	Obp2b	383678	NM_001099301
TC1600002022.mm.2	1.60563	Krtap19-9b	170939	NM_133359
TC0900002990.mm.2	1.60579	Nek11	208583	NM_172461
TC0200001550.mm.2	1.60645	Gm10912		ENSMUST00000104891
TC1100000892.mm.2	1.60694	Aurkb	20877	NM_011496
TC1800000448.mm.2	1.60703	Spink5	72432	NM_001081180
TC1100002549.mm.2	1.60738	Hmmr	15366	NM_013552
TC1500002189.mm.2	1.60746	Wnt10b	22410	NM_011718
TC1400001738.mm.2	1.60834	4930596D02Rik	239036	NM_001033766
TC0X00002539.mm.2	1.60835	4930595M18Rik	245492	NM_173435
TC0300003081.mm.2	1.60882	Clca4c-ps	622139	OTTMUST00000085873
TC0X00000051.mm.2	1.61011	Shroom4	208431	NM_001040459
TC1100002158.mm.2	1.612	Camk2b	12323	NM_001174053
TC0300001530.mm.2	1.61212	Usp33	170822	NM_001076676
TC0800001457.mm.2	1.61298	Foxc2	14234	NM_013519
TC1100003603.mm.2	1.61403	B4galnt2	14422	NM_008081
TC1700000937.mm.2	1.61446	Trem2	83433	NM_001272078
TC0200002475.mm.2	1.61548	L3mbtl1	241764	NM_001081338
TC0100002393.mm.2	1.61632	Als2cr11	73463	uc007bdb.1
TC0300002784.mm.2	1.61701	Amy2a2	100043688	ENSMUST00000098667
TC0300003084.mm.2	1.61783	Clca1	23844	NM_017474
TC1300000934.mm.2	1.61785	2210408I21Rik	72371	NM_001081353
TC0500000560.mm.2	1.61819	Pcdh7	54216	NM_001122758
TC0100000585.mm.2	1.61864	Spag16	66722	NM_001271533
TC1000001882.mm.2	1.61878	Taar6	215855	NM_001010828
TC1900000243.mm.2	1.62012	Olfr1441	258678	NM_146683
TC1800000583.mm.2	1.62028	Slc12a2	20496	NM_009194
TC0500003739.mm.2	1.62055	Fbxo24	71176	NM_027708
TC0X00002727.mm.2	1.62055	Cxcr3	12766	NM_009910
TC0200004055.mm.2	1.62084	Olfr1234	258975	NM_146973
TC1900001057.mm.2	1.62194	Slc22a27	171405	NM_134256
TC0900000395.mm.2	1.62213	Olfr898	258871	NM_146871
TC0700004131.mm.2	1.6225	Gm5600		ENSMUST00000098100
TC0900001978.mm.2	1.62262	St14	19143	NM_011176
TC0900000449.mm.2	1.62298	Olfr986	258608	NM_146615
TC1700002090.mm.2	1.62407	Olfr137	258481	NM_146488
TC1100000585.mm.2	1.62411	Cdkl3	213084	NM_001166653
TC1400001970.mm.2	1.62435	Olfr723	259147	NM_001011530
TC1000002398.mm.2	1.625	Prmt2	15468	NM_001077638
TC0600000705.mm.2	1.62539	Vmn1r28	171198	NM_134180
TC0200004364.mm.2	1.6256	Scg5	20394	NM_009162
TC0100001294.mm.2	1.62735	Dennd1b	329260	NM_001166501
TC0600001302.mm.2	1.62749	Olfr211	258914	NM_146912
TC1000003180.mm.2	1.62907	Olfr773	257664	NM_207008
TC0200003682.mm.2	1.62908	Scn7a	20272	NM_009135
TC0500000076.mm.2	1.63019	Gm8922		ENSMUST00000170057
TC0900001365.mm.2	1.63026	Cish	12700	NM_009895
TC1300001382.mm.2	1.63065	Akr1c20	116852	NM_054080
TC0800000260.mm.2	1.631	Defb50	387334	NM_199067
TC0400003323.mm.2	1.63119	Tex38	75173	NM_029196
TC0300001391.mm.2	1.63229	Emcn	59308	NM_001163522
TC1600000975.mm.2	1.63285	1110057P08Rik		ENSMUST00000089097
TC0400001058.mm.2	1.63316	Sgip1	73094	NM_001285852
TC1500001090.mm.2	1.63492	Soat2	223920	NM_146064
TC0900002026.mm.2	1.63556	9230110F15Rik	77080	NM_029863
TC0200005121.mm.2	1.63595	Eppin	75526	NM_029325
TC0600000765.mm.2	1.63664	Ndnf	68169	NM_172399
TC0900001883.mm.2	1.6376	Spc24	67629	NM_026282
TC1400002620.mm.2	1.63837	Prr30	76627	NM_029680
TC1500001578.mm.2	1.63868	Tmem65	74868	NM_175212
TC0200004322.mm.2	1.63894	Olfr1286	277562	NM_207254
TC0200005010.mm.2	1.63922	Dsn1	66934	NM_025853
TC1600000694.mm.2	1.63955	Morc1	17450	NM_010816
TC0100001622.mm.2	1.64107	Crp	12944	NM_007768
TC0700004500.mm.2	1.64234	Olfr531	258955	NM_146953
TC0200005287.mm.2	1.64365	Ctcfl	664799	NM_001081387
TC1300001633.mm.2	1.64369	Hist1h3e	319151	NM_178205
TC1400002008.mm.2	1.64698	Gm17175		ENSMUST00000172117
TC1000002372.mm.2	1.6483	Rsph14	71236	NM_001163533
TC0100001024.mm.2	1.64835	Serpinb5	20724	NM_009257
TC1400000250.mm.2	1.64964	Cphx1	105594	NM_175342
TC0600003136.mm.2	1.65072	Ncapd2	68298	NM_146171
TC1700001781.mm.2	1.65156	Ppil1	68816	NM_026845
TC0400002857.mm.2	1.65386	Gm11487	433719	NM_001013393
TC1300000718.mm.2	1.65387	Ntrk2	18212	NM_001025074
TC0600001472.mm.2	1.65422	Akap3	11642	NM_009650
TC1300000175.mm.2	1.65453	Hist1h2bm	319186	NM_178200
TC1600001775.mm.2	1.65556	Gpr15	71223	NM_001162955
TC0700004624.mm.2	1.65603	Plk1	18817	NM_011121
TC1600001460.mm.2	1.65646	Gp5	14729	NM_008148
TC1500001060.mm.2	1.65709	Ankrd33	208258	NM_144790
TC1400002072.mm.2	1.65711	Efs	13644	NM_010112
TC1100003050.mm.2	1.65751	Shbg	20415	NM_011367
TC1700002795.mm.2	1.65818	Gm3448	100041639	uc008ans.2
TC1900000898.mm.2	1.65858	BC021614	225884	NM_144869
TC1000000354.mm.2	1.6587	Slc22a16	70840	NM_027572
TC0X00003132.mm.2	1.65905	Lhfpl1	237091	NM_178358
TC0200005480.mm.2	1.65996	Capn3	12335	NM_001109761
TC0700004666.mm.2	1.66043	Fgfr2	14183	NM_010207
TC0100002278.mm.2	1.66112	Col5a2	12832	NM_007737
TC0700002308.mm.2	1.66276	Vmn1r66	171264	NM_134230
TC0600002954.mm.2	1.66315	Mkrn2os	70291	NM_001101431
TC0900001823.mm.2	1.66332	Olfr856-ps1	624341	NR_033621
TC0100003050.mm.2	1.66381	Il19	329244	NM_001009940
TC0Y00000006.mm.2	1.66384	Eif2s3y	26908	NM_012011
TC1700001200.mm.2	1.66474	4921513D11Rik		ENSMUST00000086570
TC1900000614.mm.2	1.66531	Golga7b	71146	NM_001141983
TC1600001011.mm.2	1.66541	Itsn1	16443	NM_001110275
TC0700002453.mm.2	1.66593	Psg26	574429	NM_001029893
TC0800001198.mm.2	1.6667	Ces2g	72361	NM_197999
TC0400001405.mm.2	1.66702	Rhbdl2	230726	NM_183163
TC0200005281.mm.2	1.66747	Bmp7	12162	NM_007557
TC0400000092.mm.2	1.66962	Gem	14579	NM_010276
TC1200000528.mm.2	1.66967	Fancm	104806	NM_178912
TC1300001558.mm.2	1.67355	Hist1h2ak	319169	NM_178183
TC0900001516.mm.2	1.67484	C130032M10Rik		ENSMUST00000180393
TC1400000352.mm.2	1.67647	Vstm4	320736	NM_178791
TC1400000786.mm.2	1.67647	Rec8	56739	NM_020002
TC0400003694.mm.2	1.67987	Sytl1	269589	NM_031393
TC0800000114.mm.2	1.67993	F7	14068	NM_010172
TC1500001749.mm.2	1.67997	Naprt	223646	NM_172607
TC0600003237.mm.2	1.68069	Olr1	108078	NM_138648
TC0500002563.mm.2	1.68149	Gabra4	14397	NM_010251
TC1100000422.mm.2	1.6815	Atp10b	319767	NM_176999
TC0400001314.mm.2	1.68193	Olfr1341	258852	NM_146853
TC1900001131.mm.2	1.68243	Ms4a7	109225	NM_001025610
TC1700000775.mm.2	1.68417	Olfr110	258325	NM_146328
TC0600000485.mm.2	1.68686	Olfr434	258366	NM_146369
TC0900001295.mm.2	1.68746	Ryk	20187	NM_001042607
TC1600000424.mm.2	1.68746	Pigz	239827	NM_172822
TC1700000563.mm.2	1.68852	Cyp4f17	208285	NM_001101445
TC1400001935.mm.2	1.68922	Dlgap5	218977	NM_144553
TC0700000385.mm.2	1.69013	Zfp428	232969	NM_146183
TC0X00003168.mm.2	1.69114	Maged2	80884	NM_001199246
TC0500002125.mm.2	1.69188	4930584F24Rik	75942	NR_029445
TC0200003799.mm.2	1.692	Ttc30a2	620631	NM_001081228
TC0500002633.mm.2	1.692	Nmu	56183	NM_019515
TC1100001439.mm.2	1.69337	Chad	12643	NM_007689
TC0200003666.mm.2	1.69351	Scn3a	20269	NM_018732
TC0700001151.mm.2	1.69492	Prc1	233406	NM_001285997
TC1100003856.mm.2	1.69563	Gfap	14580	NM_001131020
TC0300000440.mm.2	1.69599	Tm4sf4	229302	NM_145539
TC1600000234.mm.2	1.696	Dgcr6	13353	NM_001289813
TC0400003361.mm.2	1.69605	Plk3	12795	NM_013807
TC1200000714.mm.2	1.69605	Plekhh1	211945	NM_181073
TC0200003386.mm.2	1.69649	Olfr351	258944	NM_146942
TC0200001314.mm.2	1.69783	Olfr1161	258845	NM_146848
TC0300003100.mm.2	1.69811	Spata1	70951	NM_027617
TC0100003437.mm.2	1.6988	Tbx19	83993	NM_032005
TC0900000735.mm.2	1.69999	6030419C18Rik	319477	NM_176921
TC0Y00000023.mm.2	1.70009	Gm21788		ENSMUST00000177878
TC1300001033.mm.2	1.70101	Dhfr	13361	NM_010049
TC0700003103.mm.2	1.70196	Nipa1	233280	NM_153578
TC1100001973.mm.2	1.70297	Birc5	11799	NM_001012273
TC0200001620.mm.2	1.70346	Kif18a	228421	NM_139303
TC1400002265.mm.2	1.70404	Adam2	11495	NM_009618
TC1400001536.mm.2	1.70424	Cfap70	76670	NM_001163638
TC1900000529.mm.2	1.70474	Kif11	16551	NM_010615
TC0300000095.mm.2	1.70685	Car3	12350	NM_007606
TC1000001497.mm.2	1.70741	D930020B18Rik	216393	NM_177335
TC0400000168.mm.2	1.70972	Ttpa	50500	NM_015767
TC0700002644.mm.2	1.7106	Axl	26362	NM_001190974
TC1500002038.mm.2	1.71263	Mapk12	29857	NM_013871
TC0700000358.mm.2	1.71276	Vmn1r173	545934	NM_001166718
TC1300002692.mm.2	1.71277	Gzmk	14945	NM_008196
TC0900002017.mm.2	1.71285	Ddx25	30959	NM_013932
TC1700001464.mm.2	1.71389	Gm11166	625850	NR_024558
TC0900002721.mm.2	1.71422	Ooep	67968	NM_026480
TC0600001320.mm.2	1.71622	Zfp239	22685	NM_001001792
TC0700004019.mm.2	1.71702	Olfr700	258593	NM_146600
TC0600003167.mm.2	1.71845	Rad51ap1	19362	NM_009013
TC0700001280.mm.2	1.72022	Sytl2	83671	NM_001040085
TC0700004616.mm.2	1.72125	Obox1	71468	NM_027802
TC0900000031.mm.2	1.72457	Casp1	12362	NM_009807
TC0700001474.mm.2	1.72489	Olfr582	259055	NM_147053
TC0700002794.mm.2	1.72573	Scgb2b3	100043326	NM_001270541
TC1900001115.mm.2	1.72573	Tmem132a	98170	NM_133804
TC0700001544.mm.2	1.72611	Olfr681	404318	NM_207557
TC0700001018.mm.2	1.72773	Gm5334	384639	NR_003648
TC0400001112.mm.2	1.72961	Fam151a	230579	NM_146149
TC1900000099.mm.2	1.72981	Cdca5	67849	NM_026410
TC1100001820.mm.2	1.73005	Axin2	12006	NM_015732
TC0400001708.mm.2	1.73128	Hspg2	15530	NM_008305
TC0100002475.mm.2	1.73188	Akr1cl	70861	NM_027582
TC0600003412.mm.2	1.73285	Bcat1	12035	NM_001024468
TC0200003899.mm.2	1.73386	Olfr1000	257899	NM_001011695
TC1300001777.mm.2	1.73439	Serpinb6a	20719	NM_001164117
TC1700000346.mm.2	1.73481	Nthl1	18207	NM_008743
TC0X00000229.mm.2	1.73567	Slc6a14	56774	NM_020049
TC0Y00000058.mm.2	1.73617	Gm20865	100041223	NM_001160141
TC0X00001619.mm.2	1.73801	Map7d2	78283	NM_001081124
TC0200005463.mm.2	1.73866	Npdc1	18146	NM_008721
TC0300001124.mm.2	1.73897	Gstm5	14866	NM_010360
TC1600002020.mm.2	1.74215	Krtap19-5	16704	NM_010676
TC0400003680.mm.2	1.74219	Smpdl3b	100340	NM_133888
TC0800000629.mm.2	1.74221	Hmgb2	97165	NM_008252
TC1200001742.mm.2	1.74387	Egln3	112407	NM_028133
TC1300001438.mm.2	1.74504	Ryr2	20191	NM_023868
TC0700001571.mm.2	1.74666	Olfr17	18314	NM_020598
TC0200000240.mm.2	1.74761	Vim	22352	NM_011701
TC1700001622.mm.2	1.74787	Ccnf	12449	NM_007634
TC1200002241.mm.2	1.7489	Tc2n	74413	NM_001082976
TC0200003670.mm.2	1.74906	Galnt3	14425	NM_015736
TC0200002663.mm.2	1.74995	Mc3r	17201	NM_008561
TC1300000262.mm.2	1.7526	Hist1h1a	80838	NM_030609
TC1800000363.mm.2	1.75321	Pcdhb8	93879	NM_053133
TC0900001768.mm.2	1.75326	Endod1	71946	NM_028013
TC0600002462.mm.2	1.75362	Smyd1	12180	NM_001160127
TC0400001625.mm.2	1.75401	Zfp683	100503878	OTTMUST00000023745
TC0600002557.mm.2	1.75421	Tlx2	21909	NM_009392
TC0900000791.mm.2	1.75448	Itga11	319480	NM_176922
TC0800000689.mm.2	1.75477	Tktl2	74419	NM_001271574
TC0400003271.mm.2	1.75525	Cdkn2c	12580	NM_007671
TC0800002706.mm.2	1.75563	Ces1g	12623	NM_021456
TC0200002532.mm.2	1.75842	Ube2c	68612	NM_026785
TC0X00002203.mm.2	1.75883	Usp26	83563	NM_031388
TC0700003399.mm.2	1.76047	Mkrn3	22652	NM_011746
TC0700004062.mm.2	1.76184	Olfr517	258136	NM_001011846
TC0500003715.mm.2	1.76274	Smok3b	622474	NM_001039889
TC0500001865.mm.2	1.7634	Brca2	12190	NM_001081001
TC0100000082.mm.2	1.76349	Kcnb2	98741	NM_001098528
TC1300000192.mm.2	1.7652	Hist1h2bj	319183	NM_178198
TC1900000327.mm.2	1.76527	Trpm6	225997	NM_153417
TC1200001283.mm.2	1.76571	4930427A07Rik	104732	NM_134041
TC0300003241.mm.2	1.76598	Cd160	54215	NM_001163496
TC0300001364.mm.2	1.76634	Cenpe	229841	NM_173762
TC0700003065.mm.2	1.76641	Mrgprb4	233230	NM_205795
TC0900000505.mm.2	1.76647	H2afx	15270	NM_010436
TC0500002117.mm.2	1.76707	LOC100862368		XM_003688808.1
TC1600001320.mm.2	1.7674	Cdc45	12544	NM_001161623
TC0700000275.mm.2	1.76757	Pglyrp1	21946	NM_009402
TC0300000156.mm.2	1.76841	Spata16	70862	NM_027583
TC1200001955.mm.2	1.76844	Gpx2	14776	NM_030677
TC0700002422.mm.2	1.76999	C5ar1	12273	NM_001173550
TC0400002729.mm.2	1.7705	D630039A03Rik	242484	NM_178727
TC1800001138.mm.2	1.77151	Stard4	170459	NM_133774
TC1900000265.mm.2	1.77343	Olfr1454	258687	NM_146692
TC1400002257.mm.2	1.77349	Pnoc	18155	NM_001205075
TC0200004547.mm.2	1.7744	Ncaph	215387	NM_144818
TC1400000435.mm.2	1.77501	LOC101056159	101056159	ENSMUST00000168165
TC1000002208.mm.2	1.77615	Gm17542		ENSMUST00000169859
TC1100003166.mm.2	1.77703	Olfr75-ps1	258186	NR_002859
TC0600001508.mm.2	1.77861	Foxm1	14235	NM_008021
TC1000002154.mm.2	1.77905	Ros1	19886	NM_011282
TC0200004039.mm.2	1.78194	Olfr1219	258901	NM_146899
TC0500003436.mm.2	1.78252	Muc3a		ENSMUST00000179412
TC0700004539.mm.2	1.78318	Pidd1	57913	NM_022654
TC1200000820.mm.2	1.78433	D030025P21Rik	100303738	NR_028577
TC1800001463.mm.2	1.78449	Atp8b1	54670	NM_001001488
TC0300001992.mm.2	1.78485	Ccna1	12427	NM_007628
TC0900000724.mm.2	1.78534	Gm16130	330951	NM_001243265
TC1200002536.mm.2	1.78592	Serpina9	71907	NM_027997
TC0X00002631.mm.2	1.78648	Pola1	18968	NM_008892
TC1200001646.mm.2	1.78672	Lrrc72	71156	NM_001177877
TC0600001606.mm.2	1.78701	Emp1	13730	NM_001288627
TC1000001761.mm.2	1.79231	Stx11	74732	NM_001163590
TC0400001639.mm.2	1.79271	Stmn1	16765	NM_019641
TC0700001822.mm.2	1.79291	Hirip3	233876	NM_172746
TC0300001999.mm.2	1.79366	Nbea	26422	NM_030595
TC1000001136.mm.2	1.79369	4933408J17Rik	74454	NR_045810
TC0Y00000242.mm.2	1.79583	Rbmy	19657	BC150670
TC0400001006.mm.2	1.79593	Alg6	320438	NM_001081264
TC0X00000108.mm.2	1.79806	Lancl3	236285	NM_173414
TC1300000177.mm.2	1.79813	Hist1h2bn	319187	NM_178201
TC1700001027.mm.2	1.79826	Tnfsf9	21950	NM_009404
TC0300001427.mm.2	1.79832	Stpg2	381476	NM_198659
TC0600003244.mm.2	1.79849	Klrc1	16641	NM_001136068
TC0300002542.mm.2	1.79857	Gm17651		ENSMUST00000166227
TC0700004310.mm.2	1.79904	Kif22	110033	NM_145588
TC0100002576.mm.2	1.7993	Tns1	21961	NM_001289895
TC0100001303.mm.2	1.79963	Aspm	12316	NM_009791
TC0100003783.mm.2	1.8011	Cenpf	108000	NM_001081363
TC0300001377.mm.2	1.80174	Gm9799		ENSMUST00000062127
TC1500002036.mm.2	1.8025	Tubgcp6	328580	NM_001163319
TC1000000808.mm.2	1.80251	Madcam1	17123	NM_013591
TC0200001878.mm.2	1.80321	Ctxn2	381418	NM_001162934
TC1800001026.mm.2	1.80333	Cdh2	12558	NM_007664
TC0300002718.mm.2	1.80458	Csf1	12977	NM_001113529
TC1400000355.mm.2	1.80534	Lrrc18	67580	NM_001146021
TC1400002709.mm.2	1.80579	Dct	13190	NM_010024
TC0800000693.mm.2	1.80885	Nat1	17960	NM_008673
TC1200000809.mm.2	1.81052	Coq6	217707	NM_172582
TC1700000483.mm.2	1.81108	Lhfpl5	328789	NM_026571
TC0900003233.mm.2	1.81157	Plcd1	18799	NM_019676
TC0800000937.mm.2	1.81528	Asf1b	66929	NM_024184
TC1300000303.mm.2	1.81562	Prl8a2	13529	NM_010088
TC0200002021.mm.2	1.81712	4930425F17Rik		ENSMUST00000077150
TC0200004029.mm.2	1.81718	Olfr1208	258774	NM_146778
TC0800000177.mm.2	1.8214	Spag11b	546038	NM_001034905
TC0600002156.mm.2	1.82164	Gm10334	100040233	NM_001103153
TC1700001003.mm.2	1.82211	Uhrf1	18140	NM_001111078
TC0800003225.mm.2	1.82637	Zdhhc2	70546	ENSMUST00000164934
TC0900000918.mm.2	1.82913	Anxa2	12306	NM_007585
TC0700002518.mm.2	1.83017	Vmn1r-ps79	100042966	NR_030707
TC0300000935.mm.2	1.8318	Hist2h2bb	319189	NM_175666
TC1000002383.mm.2	1.83438	Gstt1	14871	NM_008185
TC0400001611.mm.2	1.83807	Kdf1	69073	NM_001083916
TC1500000859.mm.2	1.83813	Panx2	406218	NM_001002005
TC1300000191.mm.2	1.83863	Hist1h2bk	319184	NM_175665
TC0700003951.mm.2	1.83915	Olfr655	258817	NM_146820
TC0600000474.mm.2	1.84118	Olfr444	258650	NM_146656
TC0200001712.mm.2	1.84122	Tmco5	67356	NM_026104
TC0900000639.mm.2	1.84159	Kdelc2	68304	NM_212445
TC1100003731.mm.2	1.84278	Gm14190		ENSMUST00000105073
TC0100000300.mm.2	1.84338	Il18rap	16174	NM_010553
TC0500003014.mm.2	1.84589	Srrd	70118	NM_027323
TC1300000383.mm.2	1.84699	Nqo2	18105	NM_001163239
TC0X00000844.mm.2	1.8497	Nr0b1	11614	NM_007430
TC0100002840.mm.2	1.85316	Pdcd1	18566	NM_008798
TC1800000357.mm.2	1.85318	Pcdhb3	93874	NM_053128
TC1500000900.mm.2	1.85557	Smgc	223809	NM_198927
TC0800001133.mm.2	1.86042	Mmp15	17388	NM_008609
TC0100000356.mm.2	1.86299	Dnah7c	100101919	ENSMUST00000178395
TC1500000870.mm.2	1.86326	Miox	56727	NM_019977
TC0200004277.mm.2	1.86342	Dnajc24	99349	NM_026992
TC0100003500.mm.2	1.86684	Nuf2	66977	NM_023284
TC1500001813.mm.2	1.86698	1700025B11Rik	76409	NR_040310
TC0800002571.mm.2	1.86777	Nanos3	244551	NM_194059
TC0800000661.mm.2	1.87423	Spock3	72902	NM_001252620
TC0800000222.mm.2	1.8746	Gm15293	100041759	NM_001177486
TC1300001603.mm.2	1.87635	Vmn1r209	432736	NM_001013787
TC1700001969.mm.2	1.87692	Tcf19	106795	NM_001163763
TC1300002715.mm.2	1.8791	Itga2	16398	NM_008396
TC0900001672.mm.2	1.88114	Cxcr6	80901	NM_030712
TC1100004234.mm.2	1.8877	Ccdc57	71276	NM_027745
TC1900001072.mm.2	1.88847	Gng3	14704	NM_010316
TC0200001776.mm.2	1.88898	Nusap1	108907	NM_001042652
TC1700000807.mm.2	1.88998	Esp15	668200	NM_001244651
TC1100002682.mm.2	1.89311	Zfp454	237758	NM_172794
TC0500001006.mm.2	1.8942	Ptpn13	19249	NM_011204
TC0300000889.mm.2	1.89527	Tmod4	50874	NM_016712
TC1100003122.mm.2	1.89616	6330403K07Rik	103712	NM_134022
TC0700003075.mm.2	1.89826	E2f8	108961	NM_001013368
TC1100002436.mm.2	1.90253	4930505A04Rik	75087	NM_001100394
TC1100000983.mm.2	1.90314	Fam64a	109212	NM_144526
TC0X00003166.mm.2	1.90698	Tro	56191	NM_001002272
TC0400000464.mm.2	1.91108	Melk	17279	NM_010790
TSUnmapped00000062.mm.2	1.9174	LOC100045026	100045026	NM_001039241
TC0100003120.mm.2	1.91742	Ptprv	13924	NM_007955
TC1800000291.mm.2	1.91751	Kif20a	19348	NM_001166406
TC0200002668.mm.2	1.91851	Cass4	320664	NM_001080820
TC0700004451.mm.2	1.92154	Mki67	17345	NM_001081117
TC0200003103.mm.2	1.9216	Mastl	67121	NM_025979
TC0400001217.mm.2	1.92227	Pdzk1ip1	67182	NM_001164557
TC0700002037.mm.2	1.92329	B4galnt4	330671	NM_177897
TC1300002169.mm.2	1.92339	6720489N17Rik	211378	NM_173381
TC1700000047.mm.2	1.92492	Synj2	20975	NM_001113351
TC0400004153.mm.2	1.92616	Tmem88b	320587	NM_001033394
TC1400002150.mm.2	1.93991	Ska3	219114	NM_198605
TC1300001666.mm.2	1.94373	Gmnn	57441	NM_020567
TC0200002425.mm.2	1.94395	Bpi	329547	NM_177850
TC0100001578.mm.2	1.94489	Mpz	17528	NM_008623
TC0500001428.mm.2	1.94658	Kntc1	208628	NM_001042421
TC0900000854.mm.2	1.94821	2810417H13Rik	68026	NM_026515
TC1600001690.mm.2	1.94932	Trat1	77647	NM_198297
TC1300000259.mm.2	1.95487	Hist1h2bb	319178	NM_175664
TC0800001863.mm.2	1.96284	Ckap2	80986	NM_001004140
TC0200002442.mm.2	1.96492	Fam83d	71878	NM_027975
TC1700001954.mm.2	1.97014	Tnf	21926	NM_001278601
TC0200001757.mm.2	1.97294	Casc5	76464	NM_029617
TC1900000714.mm.2	1.97674	Ina	226180	NM_146100
TC0200000477.mm.2	1.97915	Rxra	20181	NM_011305
TC1400002866.mm.2	1.98294	Gzmc	14940	NM_010371
TC0100002356.mm.2	1.9874	Rftn2	74013	NM_028713
TC1100003993.mm.2	1.99131	Fam20a	208659	NM_153782
TC1800000961.mm.2	1.99981	Gjd4	225152	NM_153086
TC0900000032.mm.2	2.00334	Casp4	12363	NM_007609
TC0200000428.mm.2	2.00469	Lcn5	13863	NM_001042630
TC0X00000527.mm.2	2.00476	Adgrg4	236798	ENSMUST00000096431
TC1700002293.mm.2	2.00754	Slc5a7	63993	NM_022025
TC1100003187.mm.2	2.01806	Olfr43	258706	NM_146711
TC0100003689.mm.2	2.02249	Ccdc121	403180	NM_207280
TC0200001810.mm.2	2.03149	Ckmt1	12716	NM_009897
TC0500000811.mm.2	2.04191	Ambn	11698	NM_009664
TC1100002052.mm.2	2.05042	Slc16a3	80879	NM_001038653
TC0300002404.mm.2	2.05372	Lce1d	69611	NM_027137
TC0300003218.mm.2	2.05974	Itga10	213119	ENSMUST00000029744
TC1300001812.mm.2	2.06341	Nrn1	68404	NM_153529
TC0800001320.mm.2	2.0676	Mtss1l	244654	NM_198625
TC1000002525.mm.2	2.07198	Creb3l3	208677	NM_145365
TC1100001195.mm.2	2.07916	Atad5	237877	NM_001029856
TC1700001608.mm.2	2.08155	Prss41	71003	NM_027644
TC0100003096.mm.2	2.08654	Atp2b4	381290	NM_001167949
TC0300001757.mm.2	2.08693	Ect2	13605	NM_001177625
TC0100001381.mm.2	2.09458	Rgs16	19734	NM_011267
TC1400002382.mm.2	2.11286	Rb1	19645	ENSMUST00000163932
TC1900000350.mm.2	2.12665	Tmem2	83921	NM_001033759
TC0100001858.mm.2	2.13261	Nek2	18005	NM_010892
TC0900000259.mm.2	2.14013	Igsf9b	235086	NM_001033323
TC0600001176.mm.2	2.14895	Cntn6	53870	NM_017383
TC0800002992.mm.2	2.15938	Maf	17132	NM_001025577
TC1700001299.mm.2	2.17226	Epas1	13819	NM_010137
TC1000002341.mm.2	2.17907	Cdk1	12534	NM_007659
TC0800002567.mm.2	2.1913	Gm10643		ENSMUST00000098592
TC0400003366.mm.2	2.19263	Kif2c	73804	NM_134471
TC0900000591.mm.2	2.19555	Tmprss5	80893	NM_030709
TC0900002862.mm.2	2.20357	Chst2	54371	NM_018763
TC0300001856.mm.2	2.20883	Ccna2	12428	NM_009828
TC1500000894.mm.2	2.22377	CN725425		ENSMUST00000109284
TSUnmapped00000002.mm.2	2.22763	Vsig10l	75690	NM_001290316
TC1500000658.mm.2	2.24095	Lgals1	16852	NM_008495
TC0X00003327.mm.2	2.24367	Car5b	56078	NM_181315
TC0X00000476.mm.2	2.24633	Etd	69501	NR_034074
TC0100000490.mm.2	2.25108	Icos	54167	NM_017480
TC1400002120.mm.2	2.25611	Gzmb	14939	NM_013542
TC0700002997.mm.2	2.25638	Dkkl1	50722	NM_015789
TC0200002232.mm.2	2.25721	Gins1	69270	NM_001163476
TC1700001227.mm.2	2.26233	Gm11096		ENSMUST00000168858
TC1400001528.mm.2	2.28276	Kcnk5	16529	NM_021542
TC0X00001682.mm.2	2.28582	Gpm6b	14758	NM_001177955
TC0300000639.mm.2	2.29288	Rbm46os	78212	NR_040381
TC0X00003113.mm.2	2.31198	Chrdl1	83453	NM_001114385
TC1200000203.mm.2	2.32435	Rrm2	20135	NM_009104
TC0X00003429.mm.2	2.38573	L1cam	16728	NM_008478
TC1000000543.mm.2	2.3926	Spock2	94214	NM_052994
TC0600001527.mm.2	2.40542	Klrb1f	232408	NM_153094
TC0500000913.mm.2	2.43674	Gm6502		ENSMUST00000086050
TC1800000105.mm.2	2.43697	Ttc39c	72747	NM_028341
TC1000001011.mm.2	2.44311	1500009L16Rik	69784	NM_001145198
TC0400001678.mm.2	2.4606	E2f2	242705	NM_177733
TC0300000864.mm.2	2.46569	Rorc	19885	NM_011281
TC1600002039.mm.2	2.4693	Tiam1	21844	NM_001145886
TC1000002380.mm.2	2.48661	Susd2	71733	NM_001162913
TC0900000892.mm.2	2.49633	Rora	19883	NM_013646
TC1100003569.mm.2	2.49649	Eme1	268465	NM_177752
TC0200003017.mm.2	2.50821	Nebl	74103	NM_028757
TC1100003821.mm.2	2.51488	Mpp2	50997	NM_016695
TC0300000656.mm.2	2.52703	Tmem154	320782	NM_177260
TC1100001644.mm.2	2.54129	Cntnap1	53321	NM_016782
TC1600001633.mm.2	2.59034	Tigit	100043314	NM_001146325
TC0900001652.mm.2	2.59573	Kif15	209737	NM_010620
TC1700000084.mm.2	2.59982	Ccr6	12458	NM_001190333
TC1100003362.mm.2	2.60207	Ccl1	20290	NM_011329
TC1700001946.mm.2	2.62513	Ly6g5b	266614	NM_148939
TC0300001297.mm.2	2.63204	Gm10650		ENSMUST00000098625
TC0200000549.mm.2	2.64189	Ncs1	14299	NM_019681
TC0300001159.mm.2	2.64394	Slc25a24	229731	NM_172685
TC0400004119.mm.2	2.66224	Prdm16	70673	NM_001177995
TC0800001599.mm.2	2.7234	Itgb1	16412	NM_010578
TC0700004076.mm.2	2.73737	St5	76954	NM_001001326
TC1600002171.mm.2	2.89255	Popdc2	64082	NM_001081984
TC0300002595.mm.2	2.9396	Ptgfrn	19221	NM_011197
TC1500001207.mm.2	2.9468	Rai14	75646	NM_001166408
TC0100000299.mm.2	3.03473	Il18r1	16182	NM_001161842
TC0600000852.mm.2	3.06076	Capg	12332	NM_001042534
TC1300001573.mm.2	3.08474	Prss16	54373	NM_019429
TC1900001217.mm.2	3.09899	Gcnt1	14537	NM_001136484
TC1000001452.mm.2	3.13929	Ifng	15978	NM_008337
TC0300000809.mm.2	3.15163	S100a6	20200	NM_011313
TC0800003224.mm.2	3.17215	Zdhhc2	70546	NM_178395
TC0200001866.mm.2	3.38327	Sema6d	214968	NM_172537
TC0400002139.mm.2	3.4161	Penk	18619	NM_001002927
TC0200000416.mm.2	3.42853	Fut7	14347	NM_001177366
TC0500000422.mm.2	3.44597	Crmp1	12933	NM_001136058
TC0X00000533.mm.2	3.50176	Cd40lg	21947	NM_011616
TSUnmapped00000043.mm.2	3.97893	Rora	19883	NM_001289916
TC0700002034.mm.2	4.13157	Ifitm1	68713	NM_001112715
TC0300000807.mm.2	6.1783	S100a4	20198	NM_011311
TC0900003169.mm.2	6.24616	Ccr4	12773	NM_009916
TC0600002574.mm.2	7.23719	Actg2	11468	NM_009610
TC0900001592.mm.2	10.3568	Ccr8	12776	NM_007720
TC1800000112.mm.2	15.3311	Hrh4	225192	NM_153087
