# Supplementary material for: Adoptive immunotherapy with transient anti-CD4 treatment enhances anti-tumor response by increasing IL-18Rαhi CD8+ T cells
Source: Nat Commun. 2021 Sep 7;12:5314. doi: 10.1038/s41467-021-25559-7 (PMC8423719; doi:10.1038/s41467-021-25559-7)
Supplement: Supplementary file 6 — Supplementary Data 2 [file 41467_2021_25559_MOESM6_ESM.xlsx]

## Sheet: Supplementary Data 2
Gene_Id	Gene_Acc	GeneName	log2 [fold change]	Flow through1 FPKM	Flow through2 FPKM	Flow through3 FPKM	Flow through4 FPKM	IL-18Rαhi-enriched1 FPKM	IL-18Rαhi-enriched2 FPKM	IL-18Rαhi-enriched3 FPKM	IL-18Rαhi-enriched4 FPKM
TBIG037399	ENSMUSG00000021411	Pxdc1	3.6	0.34	0.59	1.24	0.96	5.55	11	10.63	11.08
TBIG022024	ENSMUSG00000062524	Ncr1	3.34	0.62	2.15	1.17	2.68	7.33	19.51	13.32	27.07
TBIG021440	ENSMUSG00000079298	Klrb1b	3.11	0.72	2.12	1.13	2.53	7.07	13.87	13.13	22.16
TBIG045746	ENSMUSG00000037346	Hrh4	2.7	2.56	4.27	4.3	3.5	24.53	21.56	24	24.44
TBIG011350	ENSMUSG00000028150	Rorc	2.59	1.36	2.78	1.69	2.97	8.57	14.86	14.13	15.53
TBIG042418	ENSMUSG00000040899	Ccr6	2.52	1.22	3.02	2.04	2.22	6.87	15.11	11.67	15.18
TBIG033764	ENSMUSG00000042262	Ccr8	2.5	1.55	2.72	1.87	3.26	11.42	14.29	12.81	14.66
TBIG036208	ENSMUSG00000044052	Ccr10	2.33	8.45	16.29	13.94	11.94	77.3	64.37	59.09	57.24
TBIG021438	ENSMUSG00000030325	Klrb1c	2.32	1.33	4.08	3.8	4.8	9.78	17.69	13.99	28.18
TBIG008037	ENSMUSG00000031132	Cd40lg	2.32	1.8	4	3.77	2.95	16.77	16.9	14.06	14.7
TBIG031242	ENSMUSG00000014453	Blk	2.29	0.93	1.9	2.99	2.86	5.13	12.37	11.77	13.35
TBIG038294	ENSMUSG00000023132	Gzma	2.27	8.67	14.01	14.81	19.92	51.75	68.16	54.91	101.88
TBIG035592	ENSMUSG00000020702	Ccl1	2.25	1.08	3.07	1.77	2.49	10.08	11.37	8.9	9.83
TBIG026156	ENSMUSG00000025473	Adam8	2.25	2.99	4.65	3.1	6.04	13.54	21.47	19.16	25.91
TBIG003329	ENSMUSG00000026630	Batf3	2.17	1.92	2.38	1.81	3.34	7.19	12.42	11.14	12.2
TBIG021705	ENSMUSG00000030214	Plbd1	2.17	5.07	12.95	9.89	16.72	26.68	52.84	48.84	72.1
TBIG021185	ENSMUSG00000108090	Gm6637	2.16	1.56	4.22	3.2	4.2	13.45	11.22	18.18	15.85
TBIG003684	ENSMUSG00000026770	Il2ra	2.13	1.37	4.16	3.98	4.78	9.94	16.32	15.73	20.55
TBIG011184	ENSMUSG00000001020	S100a4	2.12	273.29	487.77	373.9	410	1865.09	1721.55	1535.26	1570.82
TBIG033739	ENSMUSG00000010660	Plcd1	2.11	1.43	2.38	1.58	2.27	9.16	8.14	8.83	7.2
TBIG034484	ENSMUSG00000020399	Havcr2	2.08	2.27	3.71	3.75	3.66	12.08	13.37	14.62	16.14
TBIG043197	ENSMUSG00000043807	Ly6g5b	2.02	2.47	4.16	4.66	3.98	11.15	16.34	17.2	17.7
TBIG031650	ENSMUSG00000025555	Farp1	2.01	1.34	2.75	1.9	2.47	6.58	8.66	10.49	8.48
TBIG026171	ENSMUSG00000025461	Cd163l1	2.01	1.48	2.71	2.21	3.14	5.99	10.77	10.8	11.28
TBIG016287	ENSMUSG00000029121	Crmp1	2	4.43	7.02	6.66	5.66	25.67	21.53	25.1	23.29
TBIG029603	ENSMUSG00000055435	Maf	2	1.95	3.85	2.61	2.78	9.97	11.03	10.95	13.15
TBIG021484	ENSMUSG00000030149	Klrk1	1.99	7.07	17.92	13.35	17.82	45.15	52.22	52.98	70.1
TBIG032728	ENSMUSG00000032238	Rora	1.98	1.29	2.82	2.33	2.96	7.03	10.81	9.57	9.66
TBIG027365	ENSMUSG00000087651	1500009L16Rik	1.97	8.27	10.86	8.7	8.93	45.36	32.05	34.06	32.51
TBIG036207	ENSMUSG00000017167	Cntnap1	1.94	2.49	3.86	2.85	3.14	11.92	11.93	12.03	11.53
TBIG033161	ENSMUSG00000033350	Chst2	1.93	1.65	2.73	2.27	2.52	9.72	7.86	9.4	7.89
TBIG000608	ENSMUSG00000026073	Il1r2	1.93	0.89	2.09	1.6	1.25	5.12	5.76	5.55	5.53
TBIG018294	ENSMUSG00000039959	Hip1	1.91	1.75	2.89	2.14	2.41	7.83	8.85	9.9	8.19
TBIG046821	ENSMUSG00000069833	Ahnak	1.9	6.62	10.21	9.9	13.66	31.2	41.09	40.84	39.15
TBIG037071	ENSMUSG00000006179	Prss16	1.89	1.7	2.7	1.36	3.65	9.14	7.04	9.31	9.52
TBIG009728	ENSMUSG00000031373	Car5b	1.89	1.7	2.14	2.06	1.52	8.68	5.43	7.1	6.16
TBIG011186	ENSMUSG00000001025	S100a6	1.88	120.57	222.48	152.48	179.23	730.45	599.44	550.43	627.52
TBIG000616	ENSMUSG00000026070	Il18r1	1.86	22.2	37.22	27.66	35.34	110.44	106.59	110.25	115.98
TBIG024917	ENSMUSG00000030616	Sytl2	1.86	4.75	8.35	7.56	7.71	25.02	25.7	25.77	26.56
TBIG030624	ENSMUSG00000050335	Lgals3	1.85	52.88	107.35	69.71	90.13	295.76	294.49	271.28	293.74
TBIG029877	ENSMUSG00000025810	Nrp1	1.84	2.91	6.36	4.19	3.92	13.61	16.61	16.21	15.5
TBIG035650	ENSMUSG00000069792	Wfdc17	1.81	2.44	6.44	4.05	4.05	10.74	19.75	12.16	16.57
TBIG031115	ENSMUSG00000015437	Gzmb	1.8	34.66	76.71	66.32	88.7	202.63	206.81	232.44	285.17
TBIG005454	ENSMUSG00000032841	Prr5l	1.78	1.3	2.54	2.38	3.29	6.67	8.8	8.71	8.69
TBIG000617	ENSMUSG00000026068	Il18rap	1.76	6.18	13.63	11.12	12.86	31.94	40.52	36.09	39.4
TBIG001142	ENSMUSG00000026193	Fn1	1.76	4.93	11.78	6.35	8.01	19.32	36.79	20.56	28.78
TBIG020430	ENSMUSG00000059430	Actg2	1.74	6.01	8.53	8.58	8.54	27.79	24.93	27.19	26.1
TBIG033687	ENSMUSG00000047898	Ccr4	1.74	5.17	7.91	7.28	5.6	22.29	22.09	22.52	19.76
TBIG034321	ENSMUSG00000020279	Il9r	1.73	4.65	8.1	7.41	6.54	22.54	21.32	22.54	22.6
TBIG045738	ENSMUSG00000024424	Ttc39c	1.73	4.34	9.13	6.53	7.33	23.03	23.1	22.4	22.07
TBIG035969	ENSMUSG00000001444	Tbx21	1.72	10.86	18.64	15.65	18.9	61.26	49.71	50.02	51.67
TBIG043631	ENSMUSG00000040694	Apobec2	1.72	2.64	3.49	3.28	3.57	11.88	9.3	11.43	10.48
TBIG004048	ENSMUSG00000015846	Rxra	1.72	7.89	12.1	11.79	11.11	36.34	36.26	35.49	34.14
TBIG023196	ENSMUSG00000006310	Zbtb32	1.72	7.4	11.33	10.4	10.46	41.91	26.36	31.56	32.09
TBIG035364	ENSMUSG00000038807	Rap1gap2	1.7	5.1	8.4	6.23	6.96	21.68	23.16	21.86	20.13
TBIG010950	ENSMUSG00000056498	Tmem154	1.7	7.9	17.07	12.83	13.23	39.74	44.64	39.14	42.35
TBIG033067	ENSMUSG00000099974	Bcl2a1d	1.7	10.31	17.16	12.07	11.9	41.67	44.98	44.38	35.7
TBIG040577	ENSMUSG00000068220	Lgals1	1.69	311.81	486.92	402.74	458.28	1543.37	1255.76	1241.3	1289.95
TBIG029004	ENSMUSG00000005413	Hmox1	1.69	1.36	3.37	2.66	3.32	6.86	8.79	8.79	10.45
TBIG015540	ENSMUSG00000029075	Tnfrsf4	1.67	5.6	8.68	7.22	11.19	20.28	28.7	24.88	30.71
TBIG000966	ENSMUSG00000026009	Icos	1.66	20.9	36.72	27.74	27.12	94.16	87.15	87.64	83.81
TBIG041992	ENSMUSG00000047293	Gpr15	1.65	2.92	6.64	3.6	5.97	12.33	19.41	10.66	17.77
TBIG014823	ENSMUSG00000028885	Smpdl3b	1.64	2.73	4.33	2.36	3.22	12.2	9.01	9.75	8.29
TBIG021687	ENSMUSG00000030208	Emp1	1.61	1.91	3.77	3.12	3.97	10.15	9.14	9.55	10.15
TBIG002453	ENSMUSG00000026483	Fam129a	1.6	6.75	14.12	9.49	10.77	27.74	32.2	30.9	34.87
TBIG026897	ENSMUSG00000058297	Spock2	1.6	2.41	3.29	3.09	3.46	9.05	9.72	9.37	9.32
TBIG031457	ENSMUSG00000022015	Tnfsf11	1.6	1.05	2.32	2.14	2.14	5.23	5.49	6.32	6.03
TBIG038543	ENSMUSG00000020644	Id2	1.59	61.07	126.22	107.14	120.01	303.17	291.96	295.61	356.04
TBIG026211	ENSMUSG00000055629	B4galnt4	1.59	2	2	1.73	2.27	5.32	5.49	6.53	7.13
TBIG028611	ENSMUSG00000039470	Zdhhc2	1.59	7.83	10.27	9.61	9.55	29.89	24.97	28.32	29.09
TBIG036817	ENSMUSG00000025163	Cd7	1.58	112.63	213.24	171.12	249.34	569.74	555.32	481.36	629.07
TBIG026138	ENSMUSG00000015981	Stk32c	1.58	1.79	2.04	1.72	2.64	6.52	6.31	5.96	5.92
TBIG002907	ENSMUSG00000038179	Slamf7	1.56	11.22	24.99	17.64	20.45	47.81	58.1	53.71	60.07
TBIG036249	ENSMUSG00000034936	Arl4d	1.56	4.84	7.36	4.58	7.32	20.12	15.71	15.96	19.9
TBIG009753	ENSMUSG00000031342	Gpm6b	1.56	1.41	2.42	2.93	2.17	6.62	6.38	6.4	6.63
TBIG041915	ENSMUSG00000030775	Trat1	1.55	14.74	28.53	22.6	26.31	80.07	58.72	63.47	67.96
TBIG043588	ENSMUSG00000064043	Trerf1	1.55	6.49	9.22	8.3	10.11	24.41	25.5	25.72	25.51
TBIG043768	ENSMUSG00000005824	Tnfsf14	1.55	4.94	11	9.68	8.67	23.12	24.71	25.92	26.66
TBIG006713	ENSMUSG00000074607	Tox2	1.55	1.77	3.54	2.1	1.97	7.07	6.27	7.54	7.22
TBIG021487	ENSMUSG00000030167	Klrc1	1.55	5.02	11.88	8.61	11.31	24.34	27.67	20.39	34.56
TBIG029421	ENSMUSG00000014846	Tppp3	1.55	5.79	6.47	6.5	7.34	21.64	19.06	17.37	19.7
TBIG029880	ENSMUSG00000025809	Itgb1	1.55	155.08	177.64	159.95	138.7	532.35	438.98	460.6	418.48
TBIG032732	ENSMUSG00000032231	Anxa2	1.55	88.91	154.15	121.72	133.68	389.68	358.77	374.25	346.66
TBIG001682	ENSMUSG00000026285	Pdcd1	1.54	5.63	11.22	8.75	10.77	22.79	27.09	31.51	24.83
TBIG013607	ENSMUSG00000028392	Bspry	1.54	1.58	2.46	1.85	2.72	7.2	6.55	6.04	5.52
TBIG019747	ENSMUSG00000004633	Chn2	1.54	3.23	5.88	4.68	5.16	13.11	13.88	13.89	14.68
TBIG020275	ENSMUSG00000056737	Capg	1.54	57.89	88.72	71.73	89.29	215.95	223.41	224.38	237.43
TBIG033088	ENSMUSG00000089929	Bcl2a1b	1.54	16.42	30.93	24.67	25.02	74.25	64.88	78.05	64.52
TBIG003938	ENSMUSG00000036587	Fut7	1.52	8.37	21.7	12.37	13.56	41.85	39.8	34.32	44.29
TBIG008725	ENSMUSG00000050232	Cxcr3	1.52	44.72	74.18	64.56	62.66	194.87	171.32	168.9	171.3
TBIG001220	ENSMUSG00000026167	Wnt10a	1.51	4.68	6.01	6.36	6.53	21.69	16.85	16.43	13.56
TBIG001429	ENSMUSG00000049608	Gpr55	1.5	4.76	9.41	8.24	8.7	21.35	21.83	22.06	22.96
TBIG040624	ENSMUSG00000000489	Pdgfb	1.49	2.35	3.37	2.84	3.83	8.78	8.57	7.24	10.6
TBIG043512	ENSMUSG00000039153	Runx2	1.48	6.47	12.61	10.49	12.42	26.84	28.61	29.12	32.54
TBIG014903	ENSMUSG00000037306	Man1c1	1.47	1.7	4.53	2.24	2.49	7.18	8.72	7.48	7.02
TBIG000651	ENSMUSG00000008136	Fhl2	1.46	2	3.78	3.12	3.76	8.17	8.66	8.57	9.66
TBIG026788	ENSMUSG00000038151	Prdm1	1.46	1.37	2.87	2.04	3.04	5.52	7.06	5.99	7.04
TBIG004685	ENSMUSG00000027030	Stk39	1.46	5.76	10.8	10.42	8.44	24.48	23.09	25.24	24.87
TBIG021965	ENSMUSG00000068566	Myadm	1.46	9.27	19.59	12.15	17.9	34.06	43.52	40.59	44.43
TBIG025066	ENSMUSG00000035314	Gdpd5	1.46	1.63	2.84	2.21	3.77	5.69	7.35	6.54	9.38
TBIG041042	ENSMUSG00000023032	Slc4a8	1.45	1.17	2.65	3.1	3.16	6.47	7.79	5.61	7.77
TBIG041875	ENSMUSG00000022667	Cd200r1	1.45	2.11	5	3.62	3.99	9.12	9.53	8.71	12.51
TBIG041854	ENSMUSG00000071552	Tigit	1.44	9.24	15.89	12.57	13.14	31.16	35.53	31.72	40.2
TBIG032019	ENSMUSG00000031995	St14	1.44	2.28	3.76	3.62	3.17	8.37	9.04	8.79	8.71
TBIG014874	ENSMUSG00000049410	Zfp683	1.43	2.47	4.58	3.8	4.76	9.88	11.15	9.49	11.87
TBIG027719	ENSMUSG00000055170	Ifng	1.42	6.03	12.34	7.12	9.96	21.39	22.84	20.51	30.05
TBIG006858	ENSMUSG00000017929	B4galt5	1.41	7.65	13.75	13	14.18	32.59	28.92	33.75	34.55
TBIG014833	ENSMUSG00000028874	Fgr	1.4	2.14	4.84	3.71	4.07	7.38	11.23	8.55	12.02
TBIG019646	ENSMUSG00000029822	Osbpl3	1.4	11.11	10.14	11.06	12.52	27.99	29.33	30.17	31.3
TBIG008608	ENSMUSG00000025151	Maged1	1.4	3.22	6.03	5.64	5.91	14.38	13.41	14.76	12.84
TBIG011525	ENSMUSG00000038304	Cd160	1.39	22.6	43.67	40.08	45.82	98.26	96.98	102.03	101.84
TBIG014955	ENSMUSG00000018983	E2f2	1.39	24.22	24.65	24.88	21.47	70.4	59.03	64.56	58.68
TBIG032340	ENSMUSG00000070305	Mpzl3	1.39	1.55	3.02	2.42	2.77	6.1	5.97	6.74	6.9
TBIG016604	ENSMUSG00000106634	Gm43042	1.38	2.71	4.64	4.04	4.27	8.89	9.31	10.47	12.12
TBIG021184	ENSMUSG00000030114	Klrg1	1.38	2.36	4.05	2.68	4.41	6.68	9.9	7.27	11.41
TBIG003714	ENSMUSG00000026728	Vim	1.37	322.84	549.56	453.06	530.12	1296.9	1148.54	1159.17	1241.48
TBIG014132	ENSMUSG00000034853	Acot11	1.37	2.34	3.71	3	3.55	7.25	8.63	9.62	7.22
TBIG021299	ENSMUSG00000030124	Lag3	1.37	11.28	22.21	18.39	20.46	47.53	47.78	48.48	45.12
TBIG028912	ENSMUSG00000000791	Il12rb1	1.35	5.45	9.61	9.12	10.49	19.74	24.23	21.53	23.48
TBIG037506	ENSMUSG00000046876	Atxn1	1.34	1.77	3.38	2.36	3.09	7	6.54	6.49	6.83
TBIG047279	ENSMUSG00000024989	Cep55	1.34	7.61	13.27	11.24	11.12	28.98	25.83	28.46	26.59
TBIG040561	ENSMUSG00000068227	Il2rb	1.33	91.31	157.24	131.77	147.82	340.19	340.77	328.64	320.4
TBIG006090	ENSMUSG00000027330	Cdc25b	1.33	45.68	62.3	51.32	56.42	157.9	132.44	131.83	125.14
TBIG022581	ENSMUSG00000030413	Pglyrp1	1.33	30.27	57.92	41.92	54.89	105.7	128.05	111.09	123.32
TBIG031168	ENSMUSG00000044703	Phf11a	1.32	2.21	4.78	3.64	5.11	8.17	9.72	10.36	11.12
TBIG003523	ENSMUSG00000015619	Gata3	1.32	8	15.01	11.83	15.91	30.57	32.61	29.86	35
TBIG006894	ENSMUSG00000027544	Nfatc2	1.32	5.95	9.79	9.36	10.67	21.04	22.8	22.08	23.56
TBIG018966	ENSMUSG00000041390	Mdfic	1.32	2.12	5.2	4.16	4.89	8.29	10.2	9.23	13.05
TBIG021300	ENSMUSG00000030122	Ptms	1.31	40.37	67.83	69.34	71.79	165.91	147.43	148.7	161.81
TBIG002912	ENSMUSG00000015355	Cd48	1.3	107.68	196.08	154.14	175.71	409.92	378.89	372.55	389.2
TBIG046076	ENSMUSG00000036452	Arhgap26	1.3	4.5	9.34	9.07	6.83	17.18	19.18	17.18	19.33
TBIG010073	ENSMUSG00000039304	Tnfsf10	1.3	6.36	11.87	10.16	11.49	22.56	23.96	25.16	26.4
TBIG007508	ENSMUSG00000037341	Slc9a7	1.3	1.59	2.71	2.44	3.19	5.58	6.89	6.03	6
TBIG003186	ENSMUSG00000026509	Capn2	1.29	15.95	29.71	24.97	28.6	56.48	61.3	59.98	65.68
TBIG040582	ENSMUSG00000006378	Gcat	1.29	5.24	6.52	5.31	4.11	15.5	12.36	12.91	11.71
TBIG028967	ENSMUSG00000031799	Tpm4	1.29	46.44	96.65	71.51	82.3	186.04	172.54	180.55	192.94
TBIG033847	ENSMUSG00000048521	Cxcr6	1.29	24.82	58.29	48.04	51.89	101.81	109.75	108.91	124.22
TBIG002919	ENSMUSG00000015316	Slamf1	1.28	3.48	6.95	5.57	7.16	13.83	13	13.79	15.52
TBIG011121	ENSMUSG00000028042	Zbtb7b	1.28	8.08	10.42	8.86	10.96	19.5	26.32	21.97	26.78
TBIG021829	ENSMUSG00000030268	Bcat1	1.28	2.16	3.14	2.58	2.76	6.77	6.23	6.95	6.17
TBIG022944	ENSMUSG00000002602	Axl	1.28	2.85	4.12	3.77	3.79	6.92	9.22	10.48	8.93
TBIG032341	ENSMUSG00000048534	Amica1	1.28	10.06	20.88	19.22	23.57	41.59	43.64	41.69	51.6
TBIG037482	ENSMUSG00000051335	Gfod1	1.27	1.29	2.89	2.3	2.74	5.05	5.71	5.9	5.74
TBIG040818	ENSMUSG00000053137	Mapk11	1.27	2.46	5.03	4.58	5.21	9.65	9.75	10.39	11.85
TBIG011299	ENSMUSG00000027907	S100a11	1.27	188.41	393.03	269.7	338.76	726.39	727.7	654.3	764.91
TBIG035256	ENSMUSG00000020808	Fam64a	1.26	6.44	12.62	8.63	11.37	27.32	23.16	21.73	22.16
TBIG043055	ENSMUSG00000024300	Myo1f	1.25	32.57	61	43.84	51.38	106.93	125.9	112.22	106.62
TBIG039590	ENSMUSG00000006360	Crip1	1.23	549.1	765.03	632.72	763.2	1750.84	1630.21	1429.6	1611.07
TBIG026783	ENSMUSG00000019866	Aim1	1.22	4.63	8.81	7.85	9.08	17.22	16.7	17.61	19.58
TBIG047514	ENSMUSG00000034765	Dusp5	1.22	6.45	12.26	9.29	12.49	21.99	24.6	22.32	26.56
TBIG029111	ENSMUSG00000012889	Podnl1	1.22	3.62	7.02	6.47	7.55	11.66	15.84	14.16	16.24
TBIG031714	ENSMUSG00000025888	Casp1	1.21	10.46	25.23	19.07	20.04	40.5	42.42	44.77	44.83
TBIG041777	ENSMUSG00000022900	Ildr1	1.19	1.95	4.11	3.05	3.04	6.54	7.49	6.51	7.49
TBIG027041	ENSMUSG00000020178	Adora2a	1.18	7.61	12.75	8.63	13.06	23.9	23.42	21.59	27.6
TBIG041820	ENSMUSG00000022799	Arhgap31	1.17	2.67	4.53	3.73	4.26	7.64	9.04	9.12	8.57
TBIG040559	ENSMUSG00000033287	Kctd17	1.16	6.95	11.83	10.33	11.32	23.5	24.25	22.68	21.33
TBIG047115	ENSMUSG00000024812	Tjp2	1.16	2.28	3.06	3.01	2.53	5.94	5.73	6.69	6.28
TBIG011301	ENSMUSG00000041959	S100a10	1.16	271.28	493.84	358.54	424.73	933.85	803.66	837.05	892.38
TBIG039288	ENSMUSG00000079017	Ifi27l2a	1.15	164.38	369.07	240.98	360.45	584.79	706.84	647.32	581.47
TBIG015410	ENSMUSG00000028967	Errfi1	1.15	2.01	3.55	2.17	4.25	6.79	5.97	6.53	7.43
TBIG017841	ENSMUSG00000029359	Tesc	1.15	10	16.96	15.14	15.06	35.11	28.51	31.62	33.21
TBIG036640	ENSMUSG00000020806	Rhbdf2	1.14	7.92	10.57	8.29	10.34	22.08	19.17	19.29	22.05
TBIG037196	ENSMUSG00000051627	Hist1h1e	1.14	15.38	14.14	11.21	13.75	32.63	29.42	25.98	34.49
TBIG031296	ENSMUSG00000022048	Dpysl2	1.14	3.37	5.69	4.6	5.13	10.7	9.66	9.78	11.27
TBIG040416	ENSMUSG00000075602	Ly6a	1.14	82.72	189.64	136.92	175.86	297.08	318.78	306.43	360.57
TBIG034721	ENSMUSG00000018340	Anxa6	1.13	150.75	255.44	221.16	256.66	507.12	483.72	484.18	472.87
TBIG030067	ENSMUSG00000025278	Flnb	1.13	4.5	8.58	7.26	7.66	13.13	16.92	17.82	13.75
TBIG043240	ENSMUSG00000050410	Tcf19	1.13	39.92	37.37	43.82	35.94	97.9	82	88.59	78.69
TBIG046345	ENSMUSG00000024521	Pmaip1	1.13	4.67	9.41	6.71	8.06	14.08	15.02	14.62	19.29
TBIG033158	ENSMUSG00000031129	Slc9a9	1.13	6.18	12.32	9.99	11.37	19.99	21.54	20.79	24.72
TBIG031169	ENSMUSG00000091649	Phf11b	1.12	10.81	24.3	20.66	22.68	42.11	43.51	41.03	42.9
TBIG041285	ENSMUSG00000022500	Litaf	1.12	12.48	18.6	14.74	14.89	31.85	36.2	31.33	33.57
TBIG005390	ENSMUSG00000068735	Trp53i11	1.12	20.6	38.75	31.58	40.1	68.69	68.42	72.42	76.96
TBIG026281	ENSMUSG00000018819	Lsp1	1.11	227.81	380.07	318.81	391.45	777.86	721.86	666.2	705.45
TBIG031387	ENSMUSG00000022102	Dok2	1.1	33.41	52.52	40.9	51.71	102.45	97.65	88.06	97.81
TBIG043929	ENSMUSG00000024084	Qpct	1.1	2.83	5.74	4.32	3.91	8.9	8.56	9.52	9.02
TBIG006834	ENSMUSG00000039621	Prex1	1.1	42.81	64	59.26	66.29	122.45	132.56	123.63	123.58
TBIG040499	ENSMUSG00000063354	Slc39a4	1.09	4.21	5.52	4.64	4.98	9.92	10.55	10.83	10.17
TBIG026333	ENSMUSG00000037606	Osbpl5	1.09	8.41	14.48	13.47	18.13	26	28.05	28.72	34.59
TBIG011903	ENSMUSG00000040322	Slc25a24	1.08	14.39	17.24	15.04	16.18	33.73	31.46	33.65	34.59
TBIG029480	ENSMUSG00000041308	Sntb2	1.08	3.62	5.98	5.32	5.83	10.57	11.87	10.66	11.01
TBIG002549	ENSMUSG00000026600	Soat1	1.07	7.76	15.49	13.98	11.56	23.49	32.13	23.28	22.45
TBIG019458	ENSMUSG00000029860	Zyx	1.07	102.82	161.9	125.84	173.9	307.67	305.33	274.83	312.14
TBIG008309	ENSMUSG00000031328	Flna	1.06	124.56	168.32	163.66	193.99	350.39	339.04	335.43	333.67
TBIG030153	ENSMUSG00000023243	Kcnk5	1.05	7.86	6.3	7.44	5.35	15.77	12.95	14.27	13.38
TBIG041584	ENSMUSG00000022885	St6gal1	1.05	19.17	38.73	28.72	38.59	60.85	64.65	68.67	64.9
TBIG014879	ENSMUSG00000037443	Cep85	1.05	50.14	90.55	65.32	80.36	133.43	144.74	146.25	175.11
TBIG041100	ENSMUSG00000001288	Rarg	1.04	12.85	21.84	20.25	22.85	36.72	41.34	39.57	43.77
TBIG035790	ENSMUSG00000000278	Scpep1	1.03	20.11	26.1	20.91	23.72	48.35	49.65	44.26	43.86
TBIG038243	ENSMUSG00000021697	Depdc1b	1.03	9.77	10.8	10.18	8.89	23.88	19.86	19.98	17.64
TBIG004086	ENSMUSG00000079499	6530402F18Rik	1.03	2.58	4.62	3.97	4.93	7.6	8.64	8.23	8.65
TBIG016942	ENSMUSG00000059325	Hopx	1.03	31.94	59.18	51.05	51.76	105.57	92.11	91.4	105.12
TBIG025913	ENSMUSG00000030830	Itgal	1.03	75.97	138.95	119.71	139.57	237.07	243.4	247.63	247.09
TBIG039097	ENSMUSG00000034266	Batf	1.02	23.52	39.96	34.78	40.83	71.92	69.8	71.51	73.25
TBIG014878	ENSMUSG00000028843	Sh3bgrl3	1.02	319.88	584.76	452.05	544.43	1018.95	976.82	872.7	1001.37
TBIG018466	ENSMUSG00000056413	Adap1	1.02	10.54	17.42	12.82	14.26	26.86	31.4	29.1	25.04
TBIG020552	ENSMUSG00000029994	Anxa4	1.02	4.59	7.76	5.16	6.97	12.33	12.04	11.58	13.78
TBIG033628	ENSMUSG00000056724	Nbeal2	1.02	31.07	48.07	45.95	49.24	81.93	90.76	94.53	89.63
TBIG003482	ENSMUSG00000039145	Camk1d	1.01	4.39	7.2	6.28	7.09	11.19	13.53	11.76	13.9
TBIG024051	ENSMUSG00000025324	Atp10a	1	6.03	11.5	9.84	10.67	17.22	20.07	19.77	19.46
TBIG017193	ENSMUSG00000058013	Sept11	0.998	25.87	34.01	33.44	31.49	60.08	67.23	62.59	60.34
TBIG032072	ENSMUSG00000038119	Cdon	0.998	2.06	3.6	2.96	3.97	5.7	6.21	6.4	6.85
TBIG046816	ENSMUSG00000071648	Rom1	0.994	10.82	12.94	10.88	12.55	24.64	24.55	23.94	21.62
TBIG006448	ENSMUSG00000007659	Bcl2l1	0.993	12.27	14.88	13.48	15.36	27.8	27.71	28.85	27.82
TBIG035751	ENSMUSG00000034177	Rnf43	0.987	4.31	4.78	4.18	4.76	8	9.16	9.95	9.03
TBIG009883	ENSMUSG00000027508	Pag1	0.984	9.59	13.95	12.27	14.23	24.13	23.89	26.11	25.32
TBIG038475	ENSMUSG00000045679	Pqlc3	0.982	14.87	24.96	18.77	22.75	39.47	39.48	36.87	43.95
TBIG047064	ENSMUSG00000038843	Gcnt1	0.976	10.24	8.59	9.11	7.28	15.92	16.56	19.31	17.58
TBIG037359	ENSMUSG00000042842	Serpinb6b	0.969	11.86	16.09	16.74	17.05	30.4	26.65	30.93	32.87
TBIG031417	ENSMUSG00000021998	Lcp1	0.968	193.32	351.33	309.42	321.81	564.48	569.37	594.43	573.73
TBIG046875	ENSMUSG00000075010	AW112010	0.967	145.1	303.72	225.34	272.36	470.53	441.1	452.18	474.3
TBIG031785	ENSMUSG00000031934	Panx1	0.956	13.99	23.44	19.52	23.52	44.11	38.1	37.24	36.99
TBIG012694	ENSMUSG00000028175	Depdc1a	0.954	11.03	10.89	10.4	7.79	22.48	16.03	19.26	19.69
TBIG035991	ENSMUSG00000078695	Cisd3	0.95	19.06	27.49	25.29	28.11	46.83	50.27	51.41	46.55
TBIG030218	ENSMUSG00000007817	Zmiz1	0.95	14.04	18.91	17.37	17.32	27.58	35.61	37.14	31.72
TBIG026212	ENSMUSG00000054065	Pkp3	0.944	38.44	56.38	54.02	65.16	109.83	96.46	100.51	108.65
TBIG040581	ENSMUSG00000096210	H1f0	0.941	14.21	17.95	14.54	17.02	30.27	32.3	27.25	34.05
TBIG025969	ENSMUSG00000030793	Pycard	0.941	68.6	99.83	91.16	98.42	195.64	170.18	171.6	152.64
TBIG017905	ENSMUSG00000032661	Oas3	0.94	12.88	19.28	20.24	20.49	35.74	34.37	36.16	34.46
TBIG005310	ENSMUSG00000025314	Ptprj	0.939	4.52	3.74	3.61	3.6	6.31	7.85	7.46	8.24
TBIG032243	ENSMUSG00000040111	Gramd1b	0.932	10.13	15.35	14.48	14.42	22.94	24.76	29.13	27.7
TBIG005394	ENSMUSG00000027215	Cd82	0.93	175.37	178.19	183.02	178.4	354.61	339.79	335.45	342.7
TBIG011176	ENSMUSG00000042312	S100a13	0.927	42	64.08	52.72	63.59	115.39	103.04	96.97	110.2
TBIG015126	ENSMUSG00000040659	Efhd2	0.918	63.64	69.4	66.77	69.87	132.48	125.42	124.5	134.83
TBIG014842	ENSMUSG00000028860	Sytl1	0.917	10.05	15.72	12.83	14.31	27.48	26.08	20.89	27.01
TBIG032680	ENSMUSG00000050721	Plekho2	0.915	23.89	23.95	23.88	26.74	43.92	47.64	44.86	51.55
TBIG037947	ENSMUSG00000021591	Glrx	0.91	35.53	58.54	44.54	46.83	78.4	95.72	81.89	92.56
TBIG014222	ENSMUSG00000028551	Cdkn2c	0.904	22	21.5	20.27	19.15	45.57	35.04	38.98	36.74
TBIG045879	ENSMUSG00000038128	Camk4	0.894	3.01	5.26	4.8	5.51	8.52	7.83	9.32	8.79
TBIG031316	ENSMUSG00000044447	Dock5	0.892	4.74	3.48	4.1	3.5	6.43	7.92	7.5	7.69
TBIG032688	ENSMUSG00000040204	2810417H13Rik	0.892	102.14	109.8	110.41	79.74	217.24	163.47	191.97	173.39
TBIG002851	ENSMUSG00000026663	Atf6	0.887	7.2	7.89	6.57	6.65	11.01	14.16	12.86	14.48
TBIG029096	ENSMUSG00000005470	Asf1b	0.887	63.14	50.39	55.31	42.24	118.79	89.87	97.49	87.11
TBIG038598	ENSMUSG00000020573	Pik3cg	0.884	10.3	15.47	13.33	13.76	22.92	26.32	24.24	24.16
TBIG037360	ENSMUSG00000045827	Serpinb9	0.884	6.14	8.86	8.46	8.35	14.71	13.58	14.68	15.49
TBIG007879	ENSMUSG00000031103	Elf4	0.883	24.55	38.79	34.89	39.39	58.52	65.4	66.7	63.51
TBIG033991	ENSMUSG00000020437	Myo1g	0.875	71.37	116.79	102.69	122.42	177.05	201.46	190.32	194.05
TBIG032304	ENSMUSG00000049932	H2afx	0.873	147.24	143.58	110.48	126.48	312.36	232.69	217.65	225.63
TBIG000488	ENSMUSG00000026123	Plekhb2	0.872	19.2	26.52	20.73	25.84	45.57	42.93	43.57	37.2
TBIG032633	ENSMUSG00000032402	Smad3	0.867	13.32	15.49	13.31	15.06	25.86	25.96	26.39	27.07
TBIG013273	ENSMUSG00000028480	Glipr2	0.865	71.1	114.31	93.94	107.66	195.66	164.1	172.29	175.34
TBIG000956	ENSMUSG00000026012	Cd28	0.857	15.79	29.69	24.06	26.53	44.74	40.22	44.73	43.25
TBIG027102	ENSMUSG00000000290	Itgb2	0.856	92.69	161.58	137.69	150.4	232.24	262.16	243.31	246.37
TBIG012321	ENSMUSG00000045328	Cenpe	0.854	10.71	8.75	7.75	6.95	16.92	14.71	18	12.83
TBIG008423	ENSMUSG00000035725	Prkx	0.851	9.11	13.14	10.76	12.2	17.53	21.83	19.84	22.41
TBIG041993	ENSMUSG00000022744	Cldnd1	0.849	34.03	44.89	40.87	43.9	73.63	73.7	72.62	75.29
TBIG036759	ENSMUSG00000062825	Actg1	0.838	749.81	1148.17	1041.52	1084.51	1772.63	1783.27	1839.14	1828.62
TBIG028725	ENSMUSG00000039396	Neil3	0.837	12.3	10.32	8.64	8.66	21.13	17.19	16.54	16.72
TBIG040968	ENSMUSG00000072235	Tuba1a	0.833	54.76	82.22	71.25	79.02	140.39	127.61	119.18	122.66
TBIG042916	ENSMUSG00000024222	Fkbp5	0.831	23.26	31.99	29.48	28.35	53.19	50.19	54.49	45.66
TBIG017753	ENSMUSG00000046562	Unc119b	0.831	21.14	28.39	28.59	29.55	47.64	48.56	46.98	49.84
TBIG026459	ENSMUSG00000039232	Stx11	0.83	13.98	10.46	10.42	9.14	20.4	19.01	20.63	19.01
TBIG033603	ENSMUSG00000032479	Map4	0.83	22.81	37.7	33.87	37.9	54.68	60.69	59.53	59.83
TBIG005796	ENSMUSG00000027306	Nusap1	0.825	39.09	34.51	31.21	26.12	70.16	52.76	56.64	53.62
TBIG014532	ENSMUSG00000028656	Cap1	0.825	140.33	220.05	197.26	211.7	334.78	340.91	345.88	344.7
TBIG039340	ENSMUSG00000054150	Syne3	0.824	7.53	6.03	6.06	5.55	9.8	12.46	13.24	9.66
TBIG000825	ENSMUSG00000052331	Ankrd44	0.821	34.42	61.18	50.33	59.11	89.78	87.99	88.26	95.25
TBIG010231	ENSMUSG00000027712	Anxa5	0.817	38.73	59.56	45.36	50.36	82.7	92.81	77.28	90.34
TBIG018541	ENSMUSG00000029580	Actb	0.805	1883.74	2303.86	2326.82	2391.84	4170.11	3718.53	3835.89	3952.06
TBIG035725	ENSMUSG00000020493	Prr11	0.804	16.77	12.58	14.08	10.11	25.39	22.8	24	21.25
TBIG013629	ENSMUSG00000039158	Akna	0.8	50.83	71.47	63.02	73.79	113.31	112.99	117.93	112
TBIG023858	ENSMUSG00000040212	Emp3	0.796	146.06	190.87	169.07	193.74	311.25	317.44	279.71	312.43
TBIG007294	ENSMUSG00000031146	Plp2	0.793	80.62	88.54	88.91	87.55	146.13	153.8	136.05	166.13
TBIG043610	ENSMUSG00000023990	Tfeb	0.792	8.01	12.55	12.13	12.27	20.59	19.19	18.6	20.41
TBIG045893	ENSMUSG00000005873	Reep5	0.776	41.38	41.78	38.7	42.25	73.23	69.94	69.96	69.02
TBIG047270	ENSMUSG00000012443	Kif11	0.776	44.54	34.25	36.04	27.91	71.66	56.79	61.68	54.45
TBIG005468	ENSMUSG00000005087	Cd44	0.771	49.14	50.99	48.72	44.93	79.55	83.76	82.28	86
TBIG046072	ENSMUSG00000024425	Ndfip1	0.762	87.58	140.04	113.99	128.03	208.33	187.37	200.79	206.4
TBIG011013	ENSMUSG00000028071	Sh2d2a	0.761	30.49	44.43	39.75	47.39	68.09	68.26	71.89	68.95
TBIG027882	ENSMUSG00000025366	Esyt1	0.759	132.45	184.14	165.99	182.83	284.1	291.81	287.4	273.22
TBIG046222	ENSMUSG00000024590	Lmnb1	0.751	121.39	112.84	118.51	99.82	213.01	186.28	194.72	177.77
TBIG039227	ENSMUSG00000001175	Calm1	0.745	142.83	188.85	164.58	177.92	290.44	289.31	267.87	287.82
TBIG028750	ENSMUSG00000054717	Hmgb2	0.741	378.02	312.93	314.15	271.28	625.49	513.04	534.12	468.75
TBIG005692	ENSMUSG00000041219	Arhgap11a	0.74	16.16	14.87	15.42	13.21	24.73	25.97	27.43	21.93
TBIG024571	ENSMUSG00000097415	AU020206	0.734	35.87	39.45	38.28	42.15	59.94	62.98	64.87	72.21
TBIG040997	ENSMUSG00000023015	Racgap1	0.721	66.26	76.9	70.49	67.85	133.23	112.56	115.03	105.75
TBIG025825	ENSMUSG00000042978	Sbk1	0.713	14.03	18.3	16.26	20.44	31.43	27.42	29.19	26.43
TBIG018067	ENSMUSG00000029401	Rilpl2	0.71	28.72	38.27	34.25	34.89	57.23	56.73	55.1	56.12
TBIG015434	ENSMUSG00000028937	Acot7	0.704	35.76	53.64	48.97	47.85	73.29	85.77	73.26	73.7
TBIG038912	ENSMUSG00000021109	Hif1a	0.697	15.87	25.7	21.78	22.73	34.09	33.95	36.3	34.77
TBIG025647	ENSMUSG00000030654	Arl6ip1	0.693	142.9	190.41	164.49	168.67	281.73	258.16	266.87	270.64
TBIG043863	ENSMUSG00000024056	Ndc80	0.682	15.34	15.88	15.04	13.17	25.61	24.8	26.26	19.01
TBIG037587	ENSMUSG00000021451	Sema4d	0.678	44.97	65.84	56.16	63.67	93.84	93.64	95.49	88.16
TBIG041617	ENSMUSG00000038127	Ccdc50	0.676	14.59	16.53	14.69	14.06	21.77	24.64	25.85	23.19
TBIG027322	ENSMUSG00000044199	S1pr4	0.674	42.59	60.55	54.82	63.91	96.51	87.31	84.01	88.84
TBIG038339	ENSMUSG00000093930	Hmgcs1	0.673	14.51	18.95	16.8	16.3	28.96	27.01	25.62	24.24
TBIG016311	ENSMUSG00000005103	Wdr1	0.668	86.57	120.74	112.09	119.42	171.75	177.53	175.57	174.44
TBIG038096	ENSMUSG00000021676	Iqgap2	0.667	19.35	26.87	22.24	24.64	34.15	39.98	36.86	37.09
TBIG040971	ENSMUSG00000043091	Tuba1c	0.664	77.98	65.25	69.67	61.68	126.85	109.06	104.91	97.19
TBIG005954	ENSMUSG00000034906	Ncaph	0.652	37.93	27.97	29.55	23.95	54.91	44.79	48.64	40.64
TBIG012406	ENSMUSG00000028149	Rap1gds1	0.649	28.17	36.98	34.86	34.55	51.56	52.34	51.07	55.98
TBIG025546	ENSMUSG00000035901	Dennd5a	0.647	18.74	21.72	17.79	19.46	28.76	32.4	29.55	31.68
TBIG045805	ENSMUSG00000024277	Mapre2	0.641	26.08	30.07	22.4	23.71	37.99	42.86	40.83	38.34
TBIG028907	ENSMUSG00000031838	Ifi30	0.624	104.05	90.58	87.66	81.85	123.39	168.11	127.88	147.27
TBIG015444	ENSMUSG00000028931	Kcnab2	0.597	65.62	89	79.49	84.99	121.63	126.05	121.56	118.48
TBIG035214	ENSMUSG00000018293	Pfn1	0.595	1382.96	1606.64	1516.07	1615.16	2596.01	2179.71	2252.72	2308.93
