# Supplementary material for: Adoptive immunotherapy with transient anti-CD4 treatment enhances anti-tumor response by increasing IL-18Rαhi CD8+ T cells
Source: Nat Commun. 2021 Sep 7;12:5314. doi: 10.1038/s41467-021-25559-7 (PMC8423719; doi:10.1038/s41467-021-25559-7)
Supplement: Supplementary file 7 — Source Data File [file 41467_2021_25559_MOESM7_ESM.xlsx]

## Sheet: Figure 1a
Figure 1a (left) Cell count from inguinal lymph node of cyclophosphamide (CTX)-treated C57BL/6 mice
Inguinal lymph node
day	100 mg/kg						200 mg/kg						300 mg/kg
0	5.32	4.38	5	4.3	4.24	4.82	5.32	4.38	5	4.3	4.24	4.82	5.32	4.38	5	4.3	4.24	4.82
3	1.39	1.43	1.45	1.54	2.46	2.22	0.78	0.98	0.8	0.73	0.49	0.56	0.21	0.12	0.56	0.47	0.23	0.37
6	2.84	3.16	2.26	1.88	1.79	2.08	1.59	0.99	1.16	1.23	1.3	1.12	0.84	0.99	0.41	0.54	0.72	0.94
10	3.74	4.92	3.38	3.14	2.54	3.22	1.71	1.4	1.55	1.36	1.73	1.35	1.24	0.77	0.71	1.06	0.84	1.08
14	3.24	3.58	4.76	3.54	4.16	4.72	1.84	2.68	2.12	2.06	1.66	2.47	1.27	1.1	1.55	2.06	2.44	2.33
21	3.36	4.33	4.39	4.26	3.75	3.96	2.52	3.18	3.18	3.99	3.4	2.89	2.35	2.49	2.7	2.61	3.31	3.77
Figure 1a (right) Cell count from spleen of cyclophosphamide (CTX)-treated C57BL/6 mice
Spleen
day	100 mg/kg			200 mg/kg			300 mg/kg
0	8.6	8.85	7.1	8.6	8.85	7.1	8.6	8.85	7.1
3	4.91	2.85	3.45	2.09	1.59	1	0.52	1.06	0.73
6	4.75	5.6	5.65	3.2	3.02	3.68	2.32	2.07	2.57
10	5.4	5.65	6.9	3.83	3.23	2.73	2.22	1.53	2.42
14	6.9	9.45	8.5	5.5	5.48	4.6	5.02	5.44	4.12
21	7.24	6.3	8.22	5.05	7.8	5.05	5.75	4.74	5.1

## Sheet: Figure 1c
Figure 1c Tumor growth rate
day	CTX										CTX/ aCD4										CTX/ exT										CTX/ exT/ aCD4
0	0	0	0	0	0	0	0	0	0	0	0	0	0	0	0	0	0	0	0	0	0	0	0	0	0	0	0	0	0	0	0	0	0	0	0	0	0	0	0	0
11	25.7899	41.0293	19.3424	19.6773	0	11.304	0	11.3982	18.84	9.42	47.6652	15.8989	21.6137	9.42	52.3333	23.864	32.813	43.332	9.42	23.55	14.13	0	0	0	0	0	0	0	0	0	7.9599	0	0	0	0	0	0	0	0	0
14	52.5762	60.0839	34.025	32.0468	18.1492	61.9208	7.07547	65.6574	39.1684	29.3904	46.315	25.1687	31.3215	29.2491	19.2325	41.7913	27.1296	41.6992	9.42	40.2705	9.42	11.5343	4.18667	4.18667	0	0	0	0	0	0	0	0	0	0	0	0	0	0	0	0
16	93.2161	48.7663	82.0587	34.3359	25.12	90.1599	23.1209	82.7782	66.9008	55.9548	86.3845	70.2261	115.976	53.2465	19.2325	64.6212	76.302	76.145	16.2024	81.4399	9.42	33.6294	11.2098	13.6025	0	0	0	0	0	0	0	0	0	0	0	0	0	0	0	0
19	308.57	185.051	143.223	157.157	39.721	124.7	36.4345	211.008	165.691	156.558	145.173	153.45	95.2467	93.0853	60.7904	123.44	149.977	149.024	22.7127	121.582	11.3982	108.686	144.825	72.0316	0	0	0	0	0	0	0	0	0	0	0	0	0	0	0	0
21	470.95	633.798	357.96	256.023	49.2792	340.816	20.724	427.071	377.805	226.339	162.066	207.188	118.432	235.931	141.038	282.65	274.737	417.085	42.861	180.305	21.195	110	160	80	0	0	9.42	0	0	0	0	0	0	0	0	0	0	0	0	0
24	947.572	579.1	354.611	689.531	135.799	361.117	55.107	801.42	658.563	364.24	182.394	484.837	363.269	411.832	395.546	551.039	411.164	491.121	96.1594	349.649	109.423	120	190	90	11.7436	4.18667	11.5725	0	9.42	0	0	0	0	0	0	0	0	0	0	0
27	2478.89	991.384	774.677	1474.86	578.706	798.737	137.532	2197.92	2110.08	996.322	630.447	801.595	1074.98	684.181	793.71	1371.55	752.846		212.122	789.312	155.273	125.569	237.384	99.2868	21.8732	4.18667	37.0614	4.18667	29.0293	0	0	0	0	0	0	0	0	0	0	0
29		2256.2	1659.05	1061.07	1841.67	1445.4	333.515			1508.25	701.602	381.573	1342.16	1072.78	804.677	2339.51			305.886	852.157	488.333	206.964	402.293	225.553	42.2016	4.18667	160.87	40.4123	96.0086	9.42	0	0	0	0	0	0	0	0	0	0
31			1854.23	1693.69		2389.79	814.683			1877.59	942.452	489.447	1287.4	752.988	1323.91				276.822	845.167	559.849	356.194	984.359	712.445	69.3982	431.577	222.83	83.0007	109.724	29.0293	0	0	0	0	0	0	0	0	0	0
34			2386.84	2402.8			1055.57			1899.1	1659.99	1346.6	2471.11	1774.61	1600.8				647.091	1888.31	1597.14	335.268	1365.9	1604.54	150.218	94.9536	327.58	312.753	279.01	96.0086	0	0	0	0	0	0	0	0	0	0
36							2176.35				1417.82	1791.42		2169.52	2412.67				945.938	2074.21	2222.73	1937.69	1731.85	2321.02	215.587	178.005	350.035	438.679	435.468	109.724	11.3982	0	0	0	0	0	0	0	0	0
38											2331.45								1570.91				1986.06		288.026	633.295	568.667	1481.37	460.382	279.01	16.7467	0	9.42	0	0	0	0	0	0	0
40																			2169.12						805.311	1448.43	1284.13	1658.92	927.16	435.468	28.1344	0	17.0973	8.20587	0	0	0	0	0	0
42																									867.316				1170.8	460.382	37.0918	0	21.4933	9.42	0	0	0	0	0	0
45																									1474.55				2316.58	620	40.5102	0	29.516	21.1008	0	0	0	0	0	0
47																									2185.44					927.16	81.7326	0	51.4793	29.673	0	0	0	0	0	0
49																														1170.8	167.117	0	78.7512	29.673	0	0	0	0	0	0
51																														1350	226.708	0	71.413	28.6368	0	0	0	0	0	0
53																														2316.58	484.942	0	151.269	68.3327	0	0	0	0	108.977	0
56																															566.718	0	252.22	81.8833	0	0	0	0	200.62	0
59																															632.019	0	402.757	204.309	0	0	0	0	554.179	0
66																															1233.08	0	415.929	469.376	0	0	0	0	1231.33	0
68																																0	456.204	886.069	0	0	0	0		0
73																																0	403.699	1623.96	0	0	0	0		0
80																																0	537.191		0			0		0

## Sheet: Figure 1d
Figure 1d Survival period per group
day	CTX	CTX/αCD4	CTX/exT	CTX/ex-T/αCD4
27	1
29	1
34	1
34	1
31	1
30	1
35	1
25	1
26	1
33	1
38		1
37		1
34		1
35		1
36		1
29		1
29		1
27		1
40		1
36		1
35			1
36			1
39			1
35			1
46			1
41			1
42			1
42			1
40			1
53			1
66				1
80				0
80				0
74				1
80				0
73				1
80				0
80				0
63				1
80				0

## Sheet: Figure 2b
Figure 2b (left) 4-1BB expression
	CTXpre				CTXpre/CD4post
Ex-T	4	3.96	3.49	4.05	8.34	6.87	6.85	6.07
En-T	3.68	3.11	3.62	2.55	5.83	5.11	5.15	3.81
Figure 2b (rifht) CD69 expression
	CTXpre				CTXpre/CD4post
Ex-T	9.12	11.47	11.4	10.48	18.26	16.59	13.83	17.39
En-T	7.35	7.92	8	7.61	16.88	16.17	13.5	16.72

## Sheet: Figure 2c
Figure 2c (left) memory subset distribution of ex-T
	CTXpre				CTXpre/CD4post
Naive	10.6	12.6	11.4	10.7	6.75	6.47	7.06	9.98
EM	58.5	54.7	53	50.6	58.6	56.3	55.7	51.3
CM	22.4	24.6	26.7	30.2	30	33.1	32.6	33.3
Figure 2c (right) memory subset distribution of en-T
	CTXpre				CTXpre/CD4post
Naive	39.8	39.4	41.1	35.7	32.9	29.3	33.5	28.4
EM	23	26.8	20.2	29.4	33.5	39.7	32.3	36.9
CM	23.3	20.9	22.6	18.8	26.1	22	25.9	27.4

## Sheet: Figure 2d
Figure 2d (left) marker expression of ex-T
	CTXpre				CTXpre/CD4post
PD-1	0.67	0.18	0.24	2.43	0.49	1.13	1.36	1.81
TIGIT	9.18	7.74	10.4	3.85	11.3	4.96	7.95	6.26
LAG3	12.2	8.96	10.5	4.09	15.6	15.8	13.5	18.7
Tim3	15.6	12.4	13	6.33	15.8	8.54	9.61	4.51
KLRG1	8.18	7.34	7.93	4.81	8.29	8.84	10.2	9.31
Figure 2d (right) marker expression of en-T
	CTXpre				CTXpre/CD4post
PD-1	5.16	4.94	2.33	10.5	25.3	23	27.9	21.4
TIGIT	20.9	14.1	21.3	14	41.2	30.9	27.4	34.4
LAG3	16	13	14.9	6.29	29.7	22.9	20.3	29.6
Tim3	13.4	13	11.7	7.3	11.2	6.86	8.93	3.92
KLRG1	6.48	3.82	2.71	2.49	4.45	4.74	3.25	6.4

## Sheet: Figrue 2f
Figure 2f (left) Cell count of Thy1.1+ cells (×105)
	CTXpre				CTXpre/CD4post
Tumor	0.06139	0.1167	0.8729	0.4256	2.177	4.971	2.707	1.085
Non-tumor	0.03276	0.002724	0.05796	0.03165	0.0972	0.3508	0.2346	0.266
Figure 2f (right) Cell count of CD45.1+ cells (×105)
	CTXpre				CTXpre/CD4post
Tumor	0.2018	0.2425	1.198	0.3458	2.349	1.89	1.936	0.6533
Non-tumor	0.08268	0.08853	0.2429	0.1941	0.6755	2.654	1.286	1.041

## Sheet: Figure 2g
Figure 2g Fold-change in cell number over the average of the non-tumor CTXpre group
		Thy1.1+				CD45.1+
Tumor (-)	CD4post (-)	2.295	0.1908	4.06	2.217	1.257	1.311	3.649	2.918
Tumor (-)	CD4post (+)	6.809	25.24	16.44	18.63	10.167	39.947	19.358	15.67
Tumor (+)	CD4post (-)	4.36	8.807	61.15	29.81	3.038	3.649	18.025	5.204
Tumor (+)	CD4post (+)	152.5	350.9	193.6	26.65	35.356	28.444	29.142	9.832

## Sheet: Figure 2i
Figure 2i (left) The number of Thy1.1+ cells with more than 7 divisions (×105)
	CTXpre				CTXpre/CD4post
Tumor	0.0513	0.02963	0.2233	0.2926	1.146	3.591	1.579	0.9177
Non-tumor	0.004992	0.0001998	0.01076	0.003165	0.03062	0.08532	0.0809	0.07068
Figure 2i (right) The number of CD45.1+ cells with more than 7 divisions (×105)
	CTXpre				CTXpre/CD4post
Tumor	0.0244	0.0171	0.128	0.0346	0.592	0.359	0.357	0.091
Non-tumor	0.00608	0.00795	0.0386	0.0253	0.214	0.901	0.421	0.342

## Sheet: Figure 2j
Figure 2j (left) The number of CD44+ Thy1.1+ cells (×105)
	CTXpre				CTXpre/CD4post
Tumor	0.06139	0.1078	0.7511	0.4123	1.948	4.857	2.632	1.53
Non-tumor	0.01872	0.0009988	0.03036	0.01625	0.07776	0.2844	0.2103	0.2204
Figure 2j (right) The number of CD44+ CD45.1+ cells (×105)
	CTXpre				CTXpre/CD4post
Tumor	0.1093	0.1257	0.6902	0.1995	1.413	1.077	1.222	0.3556
Non-tumor	0.04368	0.04994	0.138	0.1139	0.4471	1.934	0.8737	0.6916

[truncated: 25 more sheets: Figrue 3c, Figure 3d, Figure 3e, Figure 3g-i, Figure 4b, Figure 4c, Figure 4e, Figure 5c, Figure 5d, Figure 5f, Figure 5h, Figure 5j, Figure 5k, Figure 6a, Figure 6b, Figure 6c, figure 6h, Supp. Fig. 1, Supp. Fig. 4, Supp. Fig. 5 …]
